# Supplementary material for: 4-(Furan-2-ylmeth­oxy)benzene-1,2-dicarbonitrile
Source: Acta Crystallogr Sect E Struct Rep Online. 2011 Dec 17;68(Pt 1):o153. doi: 10.1107/S1600536811053669 (PMC3254496; doi:10.1107/S1600536811053669)
Supplement: Supplementary file 2 [file e-68-0o153-Isup2.hkl]

#
# h,k,l, Fc-squared, Fo-squared, sigma(Fo-squared) and status flag
#
data_I
_shelx_title ' 1 in P2(1)2(1)2(1)'
_shelx_refln_list_code          4
_shelx_F_calc_maximum      106.81
_exptl_crystal_F_000       464.00
_reflns_d_resolution_high  0.7514
 
loop_
 _symmetry_equiv_pos_as_xyz
 'x, y, z'
 'x+1/2, -y+1/2, -z'
 '-x, y+1/2, -z+1/2'
 '-x+1/2, -y, z+1/2'
 
_cell_length_a     3.9681
_cell_length_b    14.3029
_cell_length_c    19.2100
_cell_angle_alpha  90.000
_cell_angle_beta   90.000
_cell_angle_gamma  90.000
 
_shelx_F_squared_multiplier     1.000
 
loop_
 _refln_index_h
 _refln_index_k
 _refln_index_l
 _refln_F_squared_calc
 _refln_F_squared_meas
 _refln_F_squared_sigma
 _refln_observed_status
   2   0   0      663.31      654.94     28.05 o
   4   0   0      250.32      291.58     22.44 o
   1   1   0     1847.02     1774.59     48.23 o
   2   1   0      260.15      265.56     11.48 o
   3   1   0       83.43       88.73      8.66 o
   4   1   0        1.68       -0.88      4.32 o
   5   1   0        7.34       23.36      7.77 o
   0   2   0       26.69       23.11      1.54 o
   1   2   0      280.59      280.23      7.84 o
   2   2   0      289.51      292.83     24.66 o
   3   2   0        1.06       -3.36      2.97 o
   4   2   0      108.99      105.69     10.88 o
   5   2   0       29.60       34.72      8.85 o
   1   3   0      516.75      487.39     10.09 o
   2   3   0       17.65       17.08      4.61 o
   3   3   0       10.30        9.25      5.01 o
   4   3   0        0.84        0.50      6.70 o
   5   3   0        0.00       -6.51      6.15 o
   0   4   0     1132.77     1135.24     22.42 o
   1   4   0     1138.13     1167.10     20.37 o
   2   4   0      208.98      218.32     10.70 o
   3   4   0       41.87       52.50      6.90 o
   4   4   0       95.34      129.49     10.12 o
   5   4   0        8.15       -2.54      6.47 o
   1   5   0     1868.33     1901.53     32.01 o
   2   5   0        0.57        5.17      3.16 o
   3   5   0      114.45      113.98      8.49 o
   4   5   0      161.12      176.99     24.31 o
   5   5   0      162.83      213.85     25.41 o
   0   6   0      164.65      150.51      6.86 o
   1   6   0       95.28      117.13      5.10 o
   2   6   0        1.26        8.43      2.69 o
   3   6   0      506.89      510.97     12.81 o
   4   6   0        0.04       -3.07      6.35 o
   1   7   0      780.59      850.64     15.41 o
   2   7   0       44.49       48.92      4.46 o
   3   7   0       22.71       26.05      4.78 o
   4   7   0       18.00       13.09      7.81 o
   0   8   0     1865.76     1898.65     38.40 o
   1   8   0      179.16      177.35      6.79 o
   2   8   0       92.95       87.76      5.91 o
   3   8   0       52.74       51.73      7.94 o
   4   8   0        0.51        6.87     11.68 o
   1   9   0       15.18       23.19      3.54 o
   2   9   0       11.96       18.88      4.93 o
   3   9   0        0.68       -3.11      5.58 o
   4   9   0       17.13       29.94      9.69 o
   0  10   0       53.40       44.66      5.97 o
   1  10   0        4.12        7.06      3.49 o
   2  10   0       89.82       99.65      8.41 o
   3  10   0        3.49        2.11      6.43 o
   4  10   0        7.68        1.39      8.09 o
   1  11   0      169.73      171.09      9.26 o
   2  11   0        6.03        6.37      4.75 o
   3  11   0       63.08       50.63     10.48 o
   4  11   0        0.13       -5.02      8.12 o
   0  12   0     1063.14     1045.77     32.40 o
   1  12   0      764.83      785.48     19.35 o
   2  12   0       11.57        7.66      6.90 o
   3  12   0        1.23       -3.19      7.28 o
   4  12   0       34.14       50.26     18.55 o
   1  13   0       43.74       40.94      6.69 o
   2  13   0        6.68       -1.53      6.98 o
   3  13   0        2.83       -1.11      9.39 o
   0  14   0      134.42      122.57     12.62 o
   1  14   0      113.42      127.50     10.37 o
   2  14   0        0.05       -1.78      7.04 o
   3  14   0        0.24        3.21      8.82 o
   1  15   0        2.01       -9.82     12.19 o
   2  15   0        6.07        5.47      8.29 o
   3  15   0        8.58       31.14     15.23 o
   0  16   0        9.53       18.21      8.35 o
   1  16   0      143.92      174.18     16.45 o
   2  16   0       10.54       -1.17      8.47 o
   1  17   0       11.17       11.93      9.34 o
   2  17   0        2.89        7.33     13.17 o
   0  18   0       45.34       26.67     16.37 o
   1  18   0        3.74        3.89     10.53 o
   1   0   1      135.81      142.80      7.73 o
   2   0   1        3.22        3.40      2.56 o
   3   0   1      345.39      362.42     15.60 o
   4   0   1       84.88       82.51     18.15 o
   5   0   1        9.76        4.41      7.02 o
  -5   1   1       18.79       20.25     14.37 o
  -4   1   1       25.80       22.28     16.37 o
  -3   1   1      119.79      130.98     19.18 o
  -2   1   1      807.54      791.37     23.07 o
  -1   1   1     6912.90     6481.92    114.17 o
   1   1   1     6908.32     6707.36     89.16 o
   2   1   1      807.92      792.01     20.14 o
   3   1   1      119.87      127.93      8.65 o
   4   1   1       25.81       24.09      6.43 o
   5   1   1       18.84       33.41      8.56 o
  -5   2   1        9.64        5.16      6.83 o
  -4   2   1        5.63        7.03      5.84 o
  -3   2   1       48.14       51.49     14.14 o
  -2   2   1      559.31      561.29     13.97 o
  -1   2   1      899.27      849.38     15.04 o
   0   2   1      379.05      350.90      4.98 o
   1   2   1      898.70      848.96     13.28 o
   2   2   1      559.50      554.08     11.89 o
   3   2   1       48.17       51.51      8.01 o
   4   2   1        5.58        3.35      4.56 o
   5   2   1        9.70        6.32      6.39 o
  -5   3   1       11.90       22.44     11.68 o
  -4   3   1       42.25       36.15      7.12 o
  -3   3   1       39.63       35.46      6.97 o
  -2   3   1      215.07      218.61      7.55 o
  -1   3   1     1099.18     1068.32     18.63 o
   0   3   1      934.78      889.64     12.36 o
   1   3   1     1099.22     1069.12     16.36 o
   2   3   1      215.29      217.28      7.12 o
   3   3   1       39.63       43.13     11.10 o
   4   3   1       42.27       52.19      8.42 o
   5   3   1       11.91       10.11      7.37 o
  -5   4   1       28.93       16.83     12.25 o
  -4   4   1       14.65       18.59      5.01 o
  -3   4   1       86.60       89.95      7.81 o
  -2   4   1      568.05      585.58     29.58 o
  -1   4   1     1768.53     1757.36     29.01 o
   0   4   1      129.85      139.24      4.11 o
   1   4   1     1768.86     1749.21     23.68 o
   2   4   1      568.81      568.75     11.01 o
   3   4   1       86.71      110.96     10.42 o
   4   4   1       14.53       12.32      4.64 o
   5   4   1       28.93       36.57      9.40 o
  -4   5   1       33.98       29.48      6.33 o
  -3   5   1        5.95        7.47      3.97 o
  -2   5   1      894.77      927.49     24.07 o
  -1   5   1       13.64       16.00      2.79 o
   0   5   1      392.35      420.32      8.51 o
   1   5   1       13.65       16.71      2.20 o
   2   5   1      894.20      891.99     17.56 o
   3   5   1        5.98        2.41      3.70 o
   4   5   1       34.02       46.06      9.73 o
   5   5   1       27.53       30.39      8.95 o
  -4   6   1        3.73        1.63      7.45 o
  -3   6   1      227.63      240.08     25.33 o
  -2   6   1      221.95      226.61      9.47 o
  -1   6   1      218.15      242.43      8.72 o
   0   6   1        2.10        1.28      1.97 o
   1   6   1      218.31      241.19      6.66 o
   2   6   1      221.85      217.17     14.64 o
   3   6   1      227.62      230.80      8.35 o
   4   6   1        3.74        2.07      6.35 o
  -4   7   1        2.38       -0.24      6.57 o
  -3   7   1        9.45        7.38      3.18 o
  -2   7   1      206.28      219.28     15.73 o
  -1   7   1      451.19      458.70     11.57 o
   0   7   1       77.02       81.30      4.23 o
   1   7   1      450.75      465.13     10.35 o
   2   7   1      206.63      233.45      7.98 o
   3   7   1        9.43        0.04      4.33 o
   4   7   1        2.36       -4.06      6.39 o
  -4   8   1       26.44       20.67      8.80 o
  -3   8   1       34.25       30.01      5.71 o
  -2   8   1       17.48       21.83      3.86 o
  -1   8   1      100.29       99.88      5.36 o
   0   8   1      496.29      466.83      9.71 o
   1   8   1      100.14       95.63      6.14 o
   2   8   1       17.49       20.54      6.11 o
   3   8   1       34.14       24.67      7.61 o
   4   8   1       26.48       33.39     14.83 o
  -4   9   1        3.92        0.50     14.20 o
  -3   9   1        1.61       -2.82      4.44 o
  -2   9   1       25.75       19.41      5.02 o
  -1   9   1       41.73       39.15      4.14 o
   0   9   1       72.85       76.46      4.70 o
   1   9   1       41.73       43.79      3.96 o
   2   9   1       25.72       19.31      5.16 o
   3   9   1        1.59        0.75      6.05 o
   4   9   1        3.96       -5.89      8.47 o
  -4  10   1       37.41       34.02     23.18 o
  -3  10   1       29.20       32.15      8.66 o
  -2  10   1       21.48       20.35      5.32 o
  -1  10   1       52.03       56.67      6.18 o
   0  10   1      263.01      273.16      8.11 o
   1  10   1       52.18       50.56      4.93 o
   2  10   1       21.52       16.33      6.70 o
   3  10   1       29.10       28.63      8.34 o
   4  10   1       37.30       39.08     11.04 o
  -4  11   1       24.75       29.76     16.49 o
  -3  11   1        1.83        1.18      7.15 o
  -2  11   1        5.11        6.30      5.04 o
  -1  11   1       48.97       57.75      7.92 o
   0  11   1       26.75       28.44      7.29 o
   1  11   1       49.10       42.28      5.72 o
   2  11   1        5.07       21.75     11.79 o
   3  11   1        1.81        4.45      7.08 o
   4  11   1       24.80       21.01     15.51 o
  -4  12   1        5.19       21.75     14.77 o
  -3  12   1       33.61       29.79      9.35 o
  -2  12   1       33.95       30.88      6.54 o
  -1  12   1      366.59      372.59     14.31 o
   0  12   1      751.78      750.45     18.47 o
   1  12   1      366.26      386.85     12.93 o
   2  12   1       33.81       37.85      8.81 o
   3  12   1       33.52       31.06      9.56 o
   4  12   1        5.22       14.65     15.23 o
  -3  13   1        3.99        2.08      8.21 o
  -2  13   1      225.26      197.55     16.68 o
  -1  13   1      226.61      220.13     12.82 o
   0  13   1     1286.17     1320.42     27.72 o
   1  13   1      226.63      229.42     10.91 o
   2  13   1      225.27      229.25     18.01 o
   3  13   1        3.99       -8.57      7.64 o
  -3  14   1       16.31        3.15      9.29 o
  -2  14   1        1.19        0.63      7.17 o
  -1  14   1       10.29       22.44      6.12 o
   0  14   1        1.22        5.04      4.54 o
   1  14   1       10.28       12.75      6.33 o
   2  14   1        1.18       -4.30      7.13 o
   3  14   1       16.34       12.10     10.19 o
  -3  15   1        1.80       -8.59     11.56 o
  -2  15   1        9.24       11.40      8.61 o
  -1  15   1       44.58       47.17      9.26 o
   0  15   1      150.73      165.78     10.62 o
   1  15   1       44.78       58.97     10.96 o
   2  15   1        9.23       13.49      8.96 o
   3  15   1        1.81       -0.34     12.36 o
  -2  16   1        3.11        3.49     12.99 o
  -1  16   1       15.28        6.75     10.30 o
   0  16   1      193.05      190.94     12.61 o
   1  16   1       15.34       19.89     10.42 o
   2  16   1        3.10        2.64      8.80 o
  -2  17   1        6.92       10.76     13.28 o
  -1  17   1       68.37       64.23     13.57 o
   0  17   1       20.00       37.13      8.42 o
   1  17   1       68.41       56.54     11.41 o
   2  17   1        6.89        7.56     12.25 o
  -1  18   1      139.41      150.20     22.21 o
   0  18   1       34.86       34.34     16.37 o
   1  18   1      139.39      156.84     23.93 o
   0   0   2      767.19       -0.11      1.14 o
   1   0   2     3980.24     3877.43     81.43 o
   2   0   2     1553.42     1570.65     26.88 o
   3   0   2       13.25       18.63      3.42 o
   4   0   2        8.53       12.22      6.93 o
   5   0   2        9.70       13.05     10.07 o
  -5   1   2       13.24        1.37      9.16 o
  -4   1   2       53.99       55.67     11.68 o
  -3   1   2      254.90      243.67      8.61 o
  -2   1   2        2.45        7.64      3.00 o
  -1   1   2     6694.48     6400.74     85.08 o
   0   1   2        1.41       -0.42      1.01 o
   1   1   2     6696.34     6368.92     95.79 o
   2   1   2        2.49       10.26      3.44 o
   3   1   2      255.22      258.91      8.66 o
   4   1   2       53.86       53.71     11.39 o
   5   1   2       13.24       12.06      7.48 o
  -5   2   2       46.67       51.76     16.71 o
  -4   2   2       37.93       40.63      7.53 o
  -3   2   2       79.11       86.00      8.68 o
  -2   2   2      154.00      151.30      6.73 o
  -1   2   2     1283.11     1326.84     19.61 o
   0   2   2     3674.46     3472.47     39.40 o
   1   2   2     1281.78     1327.05     39.02 o
   2   2   2      153.89      158.10      5.81 o
   3   2   2       79.32       90.35      7.63 o
   4   2   2       37.78       61.65     12.19 o
   5   2   2       46.69       46.62     12.19 o
  -5   3   2        4.82       15.33      9.79 o
  -4   3   2        8.12       16.80      4.76 o
  -3   3   2       92.21       94.49      9.92 o
  -2   3   2      105.63      115.36      6.41 o
  -1   3   2     2559.89     2439.14     37.39 o
   0   3   2       24.23       21.20      1.81 o
   1   3   2     2559.72     2449.68     37.93 o
   2   3   2      105.36      102.13      4.36 o
   3   3   2       92.36       86.42      7.06 o
   4   3   2        8.15        3.94      4.62 o
   5   3   2        4.79        7.10      7.25 o
  -4   4   2       11.52       10.75      9.33 o
  -3   4   2       17.85       17.17      4.61 o
  -2   4   2       60.08       70.64      5.87 o
  -1   4   2      128.27      129.19      7.58 o
   0   4   2     3297.02     3271.02     41.26 o
   1   4   2      128.17      124.04      4.31 o
   2   4   2       60.12       66.39      4.62 o
   3   4   2       17.88       20.44      5.03 o
   4   4   2       11.46       16.84      5.46 o
   5   4   2       18.23       20.01     10.30 o
  -4   5   2       18.61       14.42      4.78 o
  -3   5   2      243.97      250.30     11.55 o
  -2   5   2       12.95        8.74      3.85 o
  -1   5   2      625.31      630.31     13.37 o
   0   5   2      842.91      827.05     12.68 o
   1   5   2      625.75      640.82     11.55 o
   2   5   2       13.05       12.47      2.66 o
   3   5   2      244.31      241.45      9.82 o
   4   5   2       18.57       21.33      7.58 o
   5   5   2       29.94       32.71     17.34 o
  -4   6   2       91.94      107.34     10.04 o
  -3   6   2      113.03       94.64      8.35 o
  -2   6   2     1243.12     1264.79     30.12 o
  -1   6   2     1068.13     1106.50     23.63 o
   0   6   2      706.80      705.74     11.72 o
   1   6   2     1067.68     1096.91     23.95 o
   2   6   2     1242.65     1258.69     21.16 o
   3   6   2      113.06      114.06      9.40 o
   4   6   2       92.00       99.62     12.40 o
  -4   7   2        1.73       -2.86      5.09 o
  -3   7   2       51.90       51.00      4.87 o
  -2   7   2      149.16      139.66      8.81 o
  -1   7   2       64.75       67.41      6.16 o
   0   7   2      105.57      107.18      5.15 o
   1   7   2       64.53       66.34      3.88 o
   2   7   2      149.26      160.65      7.20 o
   3   7   2       51.80       58.42      9.05 o
   4   7   2        1.75       -4.94      6.55 o
  -4   8   2       18.69       19.14      8.55 o
  -3   8   2        7.45        0.75      4.65 o
  -2   8   2       45.84       46.16      6.03 o
  -1   8   2      164.47      163.48      8.64 o
   0   8   2       42.75       41.44      4.43 o
   1   8   2      164.58      166.30      6.02 o
   2   8   2       46.04       52.98      4.88 o
   3   8   2        7.41       -0.56      5.65 o
   4   8   2       18.66       23.51      8.84 o
  -4   9   2       12.17        6.79      8.29 o
  -3   9   2       47.15       55.36     13.72 o
  -2   9   2      101.96      113.39     11.99 o
  -1   9   2       26.89       18.24      3.97 o
   0   9   2        1.21       -2.80      2.36 o
   1   9   2       26.98       24.72      3.42 o
   2   9   2      101.66       94.63      7.52 o
   3   9   2       47.00       42.89      8.94 o
   4   9   2       12.18       -1.91      9.62 o
  -4  10   2        4.24        2.15     10.93 o
  -3  10   2        0.32       -0.86      4.93 o
  -2  10   2       38.57       37.54      7.96 o
  -1  10   2      148.33      144.52      8.14 o
   0  10   2       79.93       77.98      5.07 o
   1  10   2      148.29      157.81      8.00 o
   2  10   2       38.60       50.54      8.60 o
   3  10   2        0.32        5.67      7.00 o
   4  10   2        4.21       -3.27      8.11 o
  -4  11   2        8.91        4.81     12.25 o
  -3  11   2       95.30      107.86     13.79 o
  -2  11   2      307.17      298.91     13.22 o
  -1  11   2      225.02      233.92     11.65 o
   0  11   2       58.14       64.12      6.13 o
   1  11   2      225.44      237.95     10.23 o
   2  11   2      306.80      346.34     22.61 o
   3  11   2       95.46       87.66     19.52 o
   4  11   2        8.97       11.76      9.65 o
  -4  12   2        5.42       20.38     15.68 o
  -3  12   2       52.02       51.47     10.98 o
  -2  12   2      145.22      142.63     11.17 o
  -1  12   2      100.19      120.16      9.25 o
   0  12   2       17.86       33.12      6.89 o
   1  12   2      100.51      101.18      7.70 o
   2  12   2      145.13      151.20     14.49 o
   3  12   2       52.11       36.22      9.96 o
   4  12   2        5.45       36.40     17.63 o
  -3  13   2       28.53       22.73      9.83 o
  -2  13   2       60.80       59.72      9.92 o
  -1  13   2      137.41      142.72     10.38 o
   0  13   2      110.65      123.21      8.58 o
   1  13   2      137.38      133.56     14.08 o
   2  13   2       60.96       54.06     10.55 o
   3  13   2       28.44       28.31     10.23 o
  -3  14   2       49.45       40.61     11.57 o
  -2  14   2       11.53       12.11      8.38 o
  -1  14   2      210.56      210.19     13.01 o
   0  14   2       39.50       40.45      7.02 o
   1  14   2      210.31      226.76     14.31 o
   2  14   2       11.56        5.17      7.28 o
   3  14   2       49.45       52.39     15.51 o
  -3  15   2        1.88       -2.75     11.79 o
  -2  15   2       28.21       27.80     10.07 o
  -1  15   2       15.27       11.00      5.89 o
   0  15   2       15.49       16.36      5.55 o
   1  15   2       15.25       19.53      7.10 o
   2  15   2       28.09       13.00     15.51 o
   3  15   2        1.88       -4.24     12.25 o
  -2  16   2        8.58        6.53      9.31 o
  -1  16   2        7.88        5.83      7.90 o
   0  16   2       71.73       91.19     10.58 o
   1  16   2        7.89        0.11      7.92 o
   2  16   2        8.62       -8.42      8.22 o
  -2  17   2      119.75      142.76     23.70 o
  -1  17   2       32.19       38.81     17.63 o
   0  17   2        0.31        9.37      7.33 o
   1  17   2       32.06       37.09     10.71 o
   2  17   2      119.74      106.92     21.64 o
  -1  18   2        9.71       25.07     13.28 o
   0  18   2       77.05       84.87     13.51 o
   1  18   2        9.72        7.78     12.94 o
   1   0   3    11407.39    11083.62    188.62 o
   2   0   3       19.71       18.97      2.59 o
   3   0   3       47.30       61.17      7.40 o
   4   0   3        8.83        8.09      5.17 o
   5   0   3       31.60       10.99     10.76 o
  -5   1   3        7.99       17.74     11.33 o
  -4   1   3       70.44       95.54     15.63 o
  -3   1   3       34.28       35.06      3.99 o
  -2   1   3      981.82     1023.01     18.56 o
  -1   1   3     2183.76     2216.52     34.74 o
   0   1   3     4760.59     4579.09     68.02 o
   1   1   3     2184.37     2219.34     40.04 o
   2   1   3      983.04     1018.19     18.50 o
   3   1   3       34.22       39.57      4.19 o
   4   1   3       70.18       71.04      9.01 o
   5   1   3        7.94       10.88     10.07 o
  -5   2   3       13.40       19.16      7.79 o
  -4   2   3       24.08       20.63      8.64 o
  -3   2   3      199.63      229.42     12.09 o
  -2   2   3       98.47       88.45      6.22 o
  -1   2   3     1975.95     1948.84     28.36 o
   0   2   3     2766.56     2621.87     28.27 o
   1   2   3     1975.20     1928.93     35.70 o
   2   2   3       98.66       92.42      5.35 o
   3   2   3      199.54      215.27      9.72 o
   4   2   3       24.05       36.19     11.68 o
   5   2   3       13.38       14.31     10.53 o
  -5   3   3       16.46        5.15      9.39 o
  -4   3   3        1.60        2.30      3.89 o
  -3   3   3       35.78       31.48      6.35 o
  -2   3   3      194.20      188.98     12.84 o
  -1   3   3      149.21      148.02      5.06 o
   0   3   3     3475.83     3344.09     41.75 o
   1   3   3      148.92      140.56      4.42 o
   2   3   3      194.08      176.36      6.35 o
   3   3   3       35.74       36.53      5.22 o
   4   3   3        1.60        5.21      4.48 o
   5   3   3       16.46       19.12     11.68 o
  -5   4   3       37.94       71.21     15.91 o
  -4   4   3       43.02       52.81      7.78 o
  -3   4   3       12.83       11.77      4.18 o
  -2   4   3      977.93      973.98     22.79 o
  -1   4   3      475.63      472.10      9.33 o
   0   4   3       63.55       60.49      2.84 o
   1   4   3      475.85      476.62      8.91 o
   2   4   3      978.12      993.85     16.77 o
   3   4   3       12.89        5.67      3.93 o
   4   4   3       42.95       59.01     24.61 o
   5   4   3       37.93       64.68     16.37 o
  -4   5   3       41.85       38.01      6.30 o
  -3   5   3      122.05      126.65      9.34 o
  -2   5   3      309.35      282.97     10.62 o
  -1   5   3      105.36      107.44      7.47 o
   0   5   3      191.40      211.07      5.25 o
   1   5   3      105.04       95.98      4.10 o
   2   5   3      309.03      301.42     11.85 o
   3   5   3      122.35      129.05      8.41 o
   4   5   3       41.84       53.29      9.64 o
   5   5   3       24.46       10.42     11.79 o
  -4   6   3      109.24      119.81     12.27 o
  -3   6   3      103.08       97.86      8.57 o
  -2   6   3      167.26      166.22      9.37 o
  -1   6   3      358.90      402.20     15.02 o
   0   6   3      350.72      356.68      8.48 o
   1   6   3      358.93      391.18     13.07 o
   2   6   3      166.98      171.38      6.27 o
   3   6   3      103.17      103.16     10.97 o
   4   6   3      109.20      107.50     31.42 o
  -4   7   3      352.04      361.42     27.80 o
  -3   7   3      196.37      190.42     17.93 o
  -2   7   3      346.49      313.37     11.95 o
  -1   7   3      517.34      558.27     14.11 o
   0   7   3      724.43      677.74     11.90 o
   1   7   3      517.64      552.73     10.43 o
   2   7   3      346.33      323.74     11.23 o
   3   7   3      196.02      196.47     14.64 o
   4   7   3      351.76      356.56     27.53 o
  -4   8   3       17.16       16.53      8.47 o
  -3   8   3       65.73       86.97     10.51 o
  -2   8   3      105.42      115.31     12.22 o
  -1   8   3      128.90      136.08      7.21 o
   0   8   3        2.29        1.79      2.73 o
   1   8   3      128.97      146.97      7.37 o
   2   8   3      105.17      100.30      6.05 o
   3   8   3       65.75       51.01     12.54 o
   4   8   3       17.13       12.68     10.42 o
  -4   9   3        1.21        0.84      8.30 o
  -3   9   3       86.65       79.19     16.94 o
  -2   9   3      117.87      106.00      8.57 o
  -1   9   3      188.25      213.69      9.12 o
   0   9   3      121.84      134.31      6.55 o
   1   9   3      188.16      180.62      6.75 o
   2   9   3      117.86      104.09     11.09 o
   3   9   3       86.70       90.62     28.96 o
   4   9   3        1.21        3.80     14.83 o
  -4  10   3        1.97        2.74      7.95 o
  -3  10   3       45.43       54.49      7.86 o
  -2  10   3        8.17        2.17      4.49 o
  -1  10   3      194.48      195.87     10.63 o
   0  10   3      123.48      130.74      7.08 o
   1  10   3      194.16      189.50      9.34 o
   2  10   3        8.26       12.93      6.58 o
   3  10   3       45.44       32.32      8.65 o
   4  10   3        1.96       -0.91      8.27 o
  -4  11   3        6.84        8.36     13.51 o
  -3  11   3       27.00       21.87      8.44 o
  -2  11   3       12.47       15.32      5.53 o
  -1  11   3      168.69      170.06     10.63 o
   0  11   3      597.19      604.29     15.64 o
   1  11   3      168.62      176.60     10.68 o
   2  11   3       12.47        2.66      6.44 o
   3  11   3       26.97       31.68     10.53 o
   4  11   3        6.88       -6.18     13.68 o
  -4  12   3       27.00       21.29     15.80 o
  -3  12   3       66.41       61.73     22.27 o
  -2  12   3       51.55       40.57      8.05 o
  -1  12   3     1038.68     1067.17     26.74 o
   0  12   3      460.12      484.21     14.36 o
   1  12   3     1038.60     1045.70     28.21 o
   2  12   3       51.67       39.68     16.89 o
   3  12   3       66.19       44.55     10.81 o
   4  12   3       27.00       30.68     16.94 o
  -3  13   3        6.40       -8.57      7.44 o
  -2  13   3      117.13      128.93     10.62 o
  -1  13   3      150.45      150.21     11.98 o
   0  13   3       17.32       19.05      4.89 o
   1  13   3      150.38      136.66     14.40 o
   2  13   3      117.14      114.85     13.60 o
   3  13   3        6.31       -2.83      8.04 o
  -3  14   3       39.67       27.70     11.45 o
  -2  14   3       25.20       15.36      8.38 o
  -1  14   3       40.39       41.36      7.27 o
   0  14   3        4.34        4.52      4.59 o
   1  14   3       40.49       37.92      7.73 o
   2  14   3       25.20       24.48     10.99 o
   3  14   3       39.71       47.15     12.48 o
  -3  15   3        2.01       23.47     14.31 o
  -2  15   3       10.03        3.82      9.16 o
  -1  15   3       10.07        5.78      5.71 o
   0  15   3       45.48       41.87      8.20 o
   1  15   3       10.03       11.12      7.59 o
   2  15   3       10.03        3.76      8.22 o
   3  15   3        1.98       -3.55     12.59 o
  -2  16   3        3.97       12.33     24.73 o
  -1  16   3       48.42       48.44     13.47 o
   0  16   3       10.18        1.48      6.85 o
   1  16   3       48.34       54.83     17.74 o
   2  16   3        4.01       -3.43     14.02 o
  -2  17   3       50.85       24.04     14.65 o
  -1  17   3        1.59       -4.48     10.36 o
   0  17   3       25.99       35.55      8.63 o
   1  17   3        1.59       -1.34      8.28 o
   2  17   3       50.86       55.64     17.86 o
   0  18   3       13.41        9.48      9.38 o
   1  18   3        0.05       15.11     12.36 o
   0   0   4     1026.03     1030.89     32.86 o
   1   0   4     5844.27     5876.11    121.53 o
   2   0   4      369.73      369.78      7.85 o
   3   0   4       57.04       62.78      4.90 o
   4   0   4        1.30       -1.49      4.10 o
   5   0   4       14.60        9.96     10.99 o
  -5   1   4        2.15        9.16     10.88 o
  -4   1   4       16.93       10.03      5.41 o
  -3   1   4      141.34      149.13      7.48 o
  -2   1   4      175.02      173.08      6.74 o
  -1   1   4     2179.71     2103.37     29.82 o
   0   1   4      789.58      731.28     11.27 o
   1   1   4     2180.96     2228.98     85.36 o
   2   1   4      174.84      170.02      8.83 o
   3   1   4      141.44      153.84      7.52 o
   4   1   4       16.84       21.53      6.26 o
   5   1   4        2.14       11.22     10.65 o
  -5   2   4        0.39       -1.03      9.04 o
  -4   2   4        4.62        1.88      7.04 o
  -3   2   4       62.59       58.99     11.10 o
  -2   2   4       40.95       41.23      5.57 o
  -1   2   4      766.24      762.57     30.93 o
   0   2   4     2483.10     2601.59     36.16 o
   1   2   4      765.69      769.08     16.16 o
   2   2   4       40.91       41.28      8.65 o
   3   2   4       62.75       59.32      5.85 o
   4   2   4        4.62        6.32      4.57 o
   5   2   4        0.39       13.51     11.10 o
  -5   3   4       11.18       18.89     11.22 o
  -4   3   4       32.87       34.06      7.68 o
  -3   3   4       44.12       44.69      5.43 o
  -2   3   4       15.39       16.65      3.76 o
  -1   3   4      970.83      917.38     15.15 o
   0   3   4       34.92       30.46      2.12 o
   1   3   4      970.79      921.70     19.25 o
   2   3   4       15.30       15.02      2.84 o
   3   3   4       44.17       37.35      5.24 o
   4   3   4       32.89       34.55      6.42 o
  -5   4   4        7.33       11.10     10.65 o
  -4   4   4       26.51       22.79      5.39 o
  -3   4   4       47.80       53.45     14.83 o
  -2   4   4      579.58      548.11     20.51 o
  -1   4   4      139.52      136.38      4.96 o
   0   4   4     2141.11     2034.42     26.78 o
   1   4   4      139.36      135.70      5.67 o
   2   4   4      579.93      601.16     12.53 o
   3   4   4       47.79       47.59      5.94 o
   4   4   4       26.44       13.56      8.81 o
  -5   5   4       33.81       51.63     15.45 o
  -4   5   4       57.85       60.30      9.42 o
  -3   5   4      193.31      217.28     12.28 o
  -2   5   4      256.07      277.43     10.57 o
  -1   5   4      365.83      358.90     12.16 o
   0   5   4     1830.61     1878.94     25.42 o
   1   5   4      365.30      370.39     11.03 o
   2   5   4      256.60      252.83      7.68 o
   3   5   4      193.04      180.03     10.69 o
   4   5   4       57.85       64.98     11.68 o
  -4   6   4      429.16      496.41     22.00 o
  -3   6   4       86.45       83.39      8.11 o
  -2   6   4       38.36       43.49      5.46 o
  -1   6   4      426.27      411.92      9.38 o
   0   6   4      287.96      285.94      6.72 o
   1   6   4      426.12      404.82      8.72 o
   2   6   4       38.40       41.32      3.65 o
   3   6   4       86.21       84.10      8.02 o
   4   6   4      429.35      450.17     22.02 o
  -4   7   4      136.57      141.16     13.58 o
  -3   7   4      232.87      258.46     13.71 o
  -2   7   4      149.80      158.31     13.51 o
  -1   7   4      140.53      166.63      6.56 o
   0   7   4      593.70      627.51     11.34 o
   1   7   4      140.49      157.51      5.80 o
   2   7   4      149.83      152.26      7.73 o
   3   7   4      232.84      215.58     15.76 o
   4   7   4      136.72      144.92     14.80 o
  -4   8   4        0.29        0.63      6.72 o
  -3   8   4       72.02       82.44      8.32 o
  -2   8   4       95.56      101.55      8.17 o
  -1   8   4      652.91      653.02     15.39 o
   0   8   4      416.07      438.73      9.48 o
   1   8   4      652.68      688.55     14.35 o
   2   8   4       95.59       84.49     14.46 o
   3   8   4       71.85       70.83     10.35 o
   4   8   4        0.30        0.62      7.43 o
  -4   9   4        6.90       -1.14      7.76 o
  -3   9   4       47.01       39.53      8.60 o
  -2   9   4      109.76      113.60      8.99 o
  -1   9   4        2.35        0.19      3.22 o
   0   9   4      118.35      120.67      5.73 o
   1   9   4        2.31        2.15      2.41 o
   2   9   4      109.65      106.73      9.25 o
   3   9   4       46.92       36.89      8.99 o
   4   9   4        6.87       -8.65      7.31 o
  -4  10   4       49.65       45.52     11.09 o
  -3  10   4       16.35        8.85      5.98 o
  -2  10   4        1.91        1.74      4.56 o
  -1  10   4       78.16       85.45      7.51 o
   0  10   4       31.27       35.36      4.32 o
   1  10   4       78.36       86.38      5.25 o
   2  10   4        1.90        3.29      6.22 o
   3  10   4       16.37       23.63      8.94 o
   4  10   4       49.71       46.45     11.58 o
  -4  11   4       26.32       12.02     13.97 o
  -3  11   4       26.01       21.65      6.29 o
  -2  11   4       30.65       26.37      9.24 o
  -1  11   4      121.28      126.91      9.27 o
   0  11   4      794.29      800.32     18.63 o
   1  11   4      121.08      121.93     13.90 o
   2  11   4       30.78       32.10      8.61 o
   3  11   4       26.01       11.10      8.41 o
   4  11   4       26.35       24.84     11.31 o
  -4  12   4        6.13        5.72     13.97 o
  -3  12   4       26.09       29.42      9.36 o
  -2  12   4      257.10      270.83     14.52 o
  -1  12   4      316.14      340.59     21.51 o
   0  12   4      297.73      296.41     11.62 o
   1  12   4      315.93      351.55     15.64 o
   2  12   4      257.28      287.54     34.06 o
   3  12   4       26.06       14.71      9.07 o
   4  12   4        6.12       -4.46     13.51 o
  -3  13   4        4.25        1.65      8.00 o
  -2  13   4       74.62       86.12     12.73 o
  -1  13   4       80.15       89.15     12.82 o
   0  13   4      238.31      243.60     11.12 o
   1  13   4       80.18       77.02      9.26 o
   2  13   4       74.49       52.98     11.08 o
   3  13   4        4.27       -7.77      7.81 o
  -3  14   4       13.25        5.61     11.79 o
  -2  14   4       24.54       13.17      6.52 o
  -1  14   4       31.92       43.85      7.28 o
   0  14   4        0.01        3.23      4.35 o
   1  14   4       31.95       27.37      7.29 o
   2  14   4       24.43       13.48      9.27 o
   3  14   4       13.26        3.62      9.48 o
  -3  15   4        3.20        8.01     12.59 o
  -2  15   4       20.59        9.17      8.08 o
  -1  15   4       30.66       22.93      6.81 o
   0  15   4        2.02       -5.15      6.75 o
   1  15   4       30.66       42.54      8.35 o
   2  15   4       20.69       18.38     12.02 o
   3  15   4        3.19        7.67     13.05 o
  -2  16   4        3.51       -1.09      8.31 o
  -1  16   4       84.02       90.26     10.05 o
   0  16   4       38.59       29.60      7.87 o
   1  16   4       84.12       88.74     10.78 o
   2  16   4        3.50       -8.48      8.66 o
  -2  17   4       17.84        2.29     11.33 o
  -1  17   4        8.68       24.92      9.56 o
   0  17   4       15.70       48.42     12.49 o
   1  17   4        8.59        5.33      9.12 o
   2  17   4       17.81       21.18     13.74 o
   0  18   4       41.53       46.55     17.23 o
   1  18   4        8.77        7.21     12.59 o
   1   0   5      382.87      342.36      9.67 o
   2   0   5      513.69      544.28     10.45 o
   3   0   5       43.38       45.80      4.39 o
   4   0   5       38.73       39.88      7.32 o
  -5   1   5       97.24      122.26     19.92 o
  -4   1   5       12.62        7.83     10.30 o
  -3   1   5       20.91       24.69      3.85 o
  -2   1   5     1401.07     1427.38     21.94 o
  -1   1   5      159.32      156.57      3.98 o
   0   1   5     2229.60     2169.50     33.63 o
   1   1   5      159.35      162.91      6.50 o
   2   1   5     1399.98     1425.42     28.77 o
   3   1   5       20.93       21.51      3.62 o
   4   1   5       12.60       13.27      5.45 o
  -5   2   5       28.23       32.97     12.94 o
  -4   2   5        5.77        3.55      5.66 o
  -3   2   5       98.85      104.90      8.81 o
  -2   2   5      499.78      494.55     10.98 o
  -1   2   5      432.04      432.52      9.18 o
   0   2   5      678.13      707.18     11.49 o
   1   2   5      432.62      404.17     10.51 o
   2   2   5      499.81      517.96     19.76 o
   3   2   5       98.73       99.64      8.67 o
   4   2   5        5.79       -2.83      4.17 o
  -5   3   5        0.35        2.40      9.73 o
  -4   3   5       18.01       30.38      7.64 o
  -3   3   5       46.64       51.79      6.46 o
  -2   3   5       25.13       29.51      3.33 o
  -1   3   5      176.47      162.63      5.85 o
   0   3   5       94.33       96.01      3.98 o
   1   3   5      176.04      167.88      5.95 o
   2   3   5       25.15       26.27      4.84 o
   3   3   5       46.66       54.96      5.93 o
   4   3   5       18.01       20.81      5.68 o
  -5   4   5        6.48        1.72      9.50 o
  -4   4   5        8.75       11.26      6.16 o
  -3   4   5       13.25       15.01      5.46 o
  -2   4   5      153.52      154.36     13.86 o
  -1   4   5      505.74      493.07     10.02 o
   0   4   5      229.36      207.36      5.10 o
   1   4   5      506.57      476.37     11.23 o
   2   4   5      153.50      153.50      5.80 o
   3   4   5       13.19        8.40      4.31 o
   4   4   5        8.78       19.74      7.01 o
  -4   5   5       32.12       25.29     16.14 o
  -3   5   5       11.05       16.14      5.57 o
  -2   5   5       33.68       36.56      5.38 o
  -1   5   5      960.67      994.51     16.98 o
   0   5   5      152.14      155.71      4.81 o
   1   5   5      959.97      986.28     19.30 o
   2   5   5       33.72       37.40      4.74 o
   3   5   5       11.04       17.32      4.87 o
   4   5   5       32.03       21.63      7.61 o
  -4   6   5      248.19      281.77     20.15 o
  -3   6   5      621.98      653.06     19.90 o
  -2   6   5      334.02      335.92     12.34 o
  -1   6   5      719.17      770.11     14.42 o
   0   6   5     1500.41     1705.35     23.98 o
   1   6   5      719.91      767.71     16.61 o
   2   6   5      333.83      331.40      8.66 o
   3   6   5      621.96      636.21     19.75 o
   4   6   5      247.97      221.67     17.24 o
  -4   7   5       22.91       15.02      7.57 o
  -3   7   5      165.06      169.86     13.16 o
  -2   7   5       88.15       88.22      7.48 o
  -1   7   5      134.75      135.77      7.86 o
   0   7   5       58.95       71.70      4.42 o
   1   7   5      134.83      116.46      4.46 o
   2   7   5       87.89       85.29      6.29 o
   3   7   5      165.38      154.16     21.87 o
   4   7   5       22.92       18.35     10.13 o
  -4   8   5        2.94        2.56      7.12 o
  -3   8   5       14.82       18.45      6.13 o
  -2   8   5       43.39       50.73     10.99 o
  -1   8   5       48.62       65.45      4.73 o
   0   8   5      738.93      767.84     13.64 o
   1   8   5       48.64       49.67      3.55 o
   2   8   5       43.19       53.45      6.75 o
   3   8   5       14.86        8.98      6.62 o
   4   8   5        2.94      -10.54      7.06 o
  -4   9   5        8.12       10.99      8.09 o
  -3   9   5       15.01        6.39     11.23 o
  -2   9   5       63.09       61.82      7.02 o
  -1   9   5        9.17       12.11      4.42 o
   0   9   5      464.47      507.69     10.87 o
   1   9   5        9.16        9.62      2.64 o
   2   9   5       63.08       66.53     11.82 o
   3   9   5       15.00       12.65      7.37 o
   4   9   5        8.13        8.28      8.61 o
  -4  10   5       29.34        2.29     12.25 o
  -3  10   5       39.11       38.30     10.27 o
  -2  10   5       97.76       93.01      8.53 o
  -1  10   5      286.76      267.31     11.49 o
   0  10   5      184.52      182.30     10.48 o
   1  10   5      287.22      275.07     12.85 o
   2  10   5       97.40       98.82      9.48 o
   3  10   5       39.09       27.60      8.42 o
   4  10   5       29.33       16.37      9.55 o
  -4  11   5       43.30       47.05     17.40 o
  -3  11   5        5.45        6.37      5.89 o
  -2  11   5      270.37      298.87     13.95 o
  -1  11   5       14.93       16.29      5.39 o
   0  11   5      187.68      216.61      9.61 o
   1  11   5       14.99       14.80      7.32 o
   2  11   5      270.50      310.41     21.92 o
   3  11   5        5.48       -5.61      7.06 o
   4  11   5       43.32       18.65     10.72 o
  -3  12   5       87.09       85.26     10.00 o
  -2  12   5      127.54      109.21      9.84 o
  -1  12   5      251.18      245.87     15.97 o
   0  12   5       20.85       23.18      4.98 o
   1  12   5      250.72      234.74     13.88 o
   2  12   5      127.51      131.79     14.13 o
   3  12   5       87.10       73.49     12.18 o
  -3  13   5       25.93       27.50     10.14 o
  -2  13   5      272.79      269.70     27.30 o
  -1  13   5       46.74       52.88      8.20 o
   0  13   5        2.87       14.21      4.76 o
   1  13   5       46.67       53.08      8.14 o
   2  13   5      272.71      255.00     19.79 o
   3  13   5       25.76       31.51     10.18 o
  -3  14   5       23.42        9.96     12.82 o
  -2  14   5       59.67       48.57      8.34 o
  -1  14   5       29.77       37.52     12.64 o
   0  14   5       67.04       76.45      9.32 o
   1  14   5       29.64       16.78      7.19 o
   2  14   5       59.62       61.71     21.64 o
   3  14   5       23.51       -2.49      9.53 o
  -3  15   5        8.66        7.67     13.17 o
  -2  15   5        0.29        1.43      6.71 o
  -1  15   5       41.02       53.50      8.11 o
   0  15   5        4.25       -2.14      6.70 o
   1  15   5       40.97       32.19      8.17 o
   2  15   5        0.29        2.96      8.30 o
   3  15   5        8.73       20.84     14.77 o
  -2  16   5        9.40       11.37      9.10 o
  -1  16   5        9.78        9.78      6.34 o
   0  16   5      145.03      136.29     12.31 o
   1  16   5        9.82       -4.81      6.91 o
   2  16   5        9.32       -5.24     17.34 o
  -2  17   5       23.03       20.84     13.51 o
  -1  17   5       71.72      103.99     34.34 o
   0  17   5        1.74        8.71      7.34 o
   1  17   5       71.67       64.56     13.00 o
   2  17   5       23.05       45.68     16.49 o
  -1  18   5       12.19       24.38     13.74 o
   0  18   5       51.04       92.17     25.59 o
   1  18   5       12.18       -2.63     11.56 o
   0   0   6     2772.86     2496.69     76.01 o
   1   0   6      211.57      224.94      8.23 o
   2   0   6     2981.49     2975.84     47.47 o
   3   0   6      693.80      693.87     27.26 o
   4   0   6        0.11       -0.69      7.10 o
  -5   1   6        0.46        4.58     10.53 o
  -4   1   6       62.25       86.55     16.26 o
  -3   1   6       57.36       67.15      5.01 o
  -2   1   6      369.55      368.03      7.97 o
  -1   1   6      121.21      115.75      3.80 o
   0   1   6      105.18      101.57      3.87 o
   1   1   6      120.80      118.04      5.91 o
   2   1   6      369.18      357.64     18.59 o
   3   1   6       57.51       59.05      5.22 o
   4   1   6       62.09       71.55     15.23 o
  -5   2   6        1.87        6.07     10.42 o
  -4   2   6       61.94       79.73     10.64 o
  -3   2   6       20.82       17.22      3.44 o
  -2   2   6      802.03      812.94     14.08 o
  -1   2   6      815.69      835.11     13.61 o
   0   2   6     1142.87     1202.39     16.52 o
   1   2   6      816.49      797.23     20.89 o
   2   2   6      801.90      810.79     18.90 o
   3   2   6       21.02       21.88      4.40 o
   4   2   6       61.90       65.16     14.71 o
  -5   3   6        7.17       12.94     11.45 o
  -4   3   6       18.63       22.07     10.13 o
  -3   3   6        2.67        4.63      3.33 o
  -2   3   6      229.35      218.53      8.48 o
  -1   3   6      122.51      123.19      4.50 o
   0   3   6      133.93      123.29      5.07 o
   1   3   6      122.18      138.29      6.38 o
   2   3   6      229.52      236.85      9.07 o
   3   3   6        2.65        8.44      3.78 o
   4   3   6       18.56       17.57      5.53 o
  -4   4   6        3.30        3.65      5.78 o
  -3   4   6       39.20       52.27      5.74 o
  -2   4   6      174.50      180.97      8.12 o
  -1   4   6        9.31       10.82      2.76 o
   0   4   6       12.49       13.41      2.30 o
   1   4   6        9.28        5.82      2.68 o
   2   4   6      174.40      171.46     10.85 o
   3   4   6       39.28       22.09      5.24 o
   4   4   6        3.28        9.39      6.73 o
  -4   5   6       39.11       34.57      8.29 o
  -3   5   6      178.89      175.53     18.43 o
  -2   5   6       85.04       91.77      6.28 o
  -1   5   6      301.78      328.82      8.20 o
   0   5   6     1175.42     1199.44     17.65 o
   1   5   6      301.66      314.42      9.39 o
   2   5   6       85.26       82.51      4.33 o
   3   5   6      178.72      189.49     11.10 o
   4   5   6       39.20       44.23      9.27 o
  -4   6   6      118.48      115.94     15.68 o
  -3   6   6      138.56      146.66     14.71 o
  -2   6   6      112.68      118.37      6.50 o
  -1   6   6       70.45       69.53      4.89 o
   0   6   6       77.43       92.17      4.65 o
   1   6   6       70.37       65.05      4.45 o
   2   6   6      112.74      107.87      6.75 o
   3   6   6      138.30      151.02     12.63 o
   4   6   6      118.64      107.79     14.88 o
  -4   7   6        3.93        9.91      6.94 o
  -3   7   6      460.43      411.11     16.13 o
  -2   7   6      216.12      227.71     11.87 o
  -1   7   6      125.84      134.15      6.23 o
   0   7   6      138.41      164.91      6.97 o
   1   7   6      125.81      141.67      6.61 o
   2   7   6      216.30      226.53     13.98 o
   3   7   6      460.20      492.50     20.75 o
   4   7   6        3.89        6.21      9.22 o
  -4   8   6      152.10      128.88     13.97 o
  -3   8   6       48.28       46.33      7.16 o
  -2   8   6       26.91       21.69      5.35 o
  -1   8   6      353.90      378.14     10.83 o
   0   8   6       11.96       14.92      2.93 o
   1   8   6      353.72      355.23      8.85 o
   2   8   6       26.79       36.24      6.13 o
   3   8   6       48.36       55.81     11.73 o
   4   8   6      152.24      142.21     19.92 o
  -4   9   6        8.38        1.50      7.48 o
  -3   9   6       63.89       67.01     13.35 o
  -2   9   6       12.13       13.83      4.92 o
  -1   9   6      113.78      115.14      8.31 o
   0   9   6      105.99       94.59      5.48 o
   1   9   6      113.42      112.24      9.03 o
   2   9   6       12.13       14.38      6.90 o
   3   9   6       63.72       49.68      9.58 o
   4   9   6        8.35        2.59      8.55 o
  -4  10   6        1.79       -5.15     10.65 o
  -3  10   6       56.13       53.24      8.10 o
  -2  10   6      172.45      187.26     11.49 o
  -1  10   6      468.11      461.35     15.38 o
   0  10   6       26.08       24.15      4.07 o
   1  10   6      468.48      510.84     17.34 o
   2  10   6      172.13      144.73     11.15 o
   3  10   6       55.99       67.94     11.11 o
   4  10   6        1.78      -12.05      8.58 o
  -3  11   6        2.67        4.01      5.74 o
  -2  11   6      542.62      503.42     17.74 o
  -1  11   6      152.79      141.66      9.75 o
   0  11   6       11.52        7.43      4.49 o
   1  11   6      152.59      140.13     10.47 o
   2  11   6      542.41      523.46     19.38 o
   3  11   6        2.68       -1.08      7.50 o
   4  11   6        4.86        7.14      9.93 o
  -3  12   6       74.14       59.21     12.09 o
  -2  12   6      115.07      112.60     10.10 o
  -1  12   6       63.39       72.64      7.73 o
   0  12   6       82.82       77.85      6.75 o
   1  12   6       63.39       65.27     12.42 o
   2  12   6      115.27      117.02     13.59 o
   3  12   6       74.27       58.79     16.54 o
  -3  13   6       84.40       91.09     10.48 o
  -2  13   6       67.93       72.15     11.39 o
  -1  13   6       46.96       49.86      7.20 o
   0  13   6       99.25       86.61     11.67 o
   1  13   6       47.02       38.53      7.69 o
   2  13   6       68.10       68.60     25.36 o
   3  13   6       84.53       97.26     14.49 o
  -3  14   6       58.87       66.17     18.89 o
  -2  14   6       81.45       74.97      9.36 o
  -1  14   6      112.56      107.08     10.00 o
   0  14   6        3.74       -4.34      5.89 o
   1  14   6      112.82      108.35     10.92 o
   2  14   6       81.20       73.57     12.44 o
   3  14   6       58.80       62.51     30.68 o
  -2  15   6        9.98       11.34      6.87 o
  -1  15   6       33.59       24.76      7.25 o
   0  15   6       25.35       32.23      7.76 o
   1  15   6       33.57       40.07      8.80 o
   2  15   6        9.98        4.45      8.90 o
  -2  16   6       15.70       20.65      9.03 o
  -1  16   6       15.22       15.66     21.35 o
   0  16   6        7.23       -1.98      6.58 o
   1  16   6       15.28       17.59     10.70 o
   2  16   6       15.63       11.71     10.28 o
  -1  17   6       20.04       22.27     10.32 o
   0  17   6       51.68       54.17      9.86 o
   1  17   6       19.92       36.19     11.37 o
  -1  18   6        1.89        3.09     11.68 o
   0  18   6       10.48       14.43      9.93 o
   1  18   6        1.90        0.00     12.02 o
   1   0   7      432.16      443.87     13.64 o
   2   0   7      421.54      401.77      9.72 o
   3   0   7        0.22        0.55      2.66 o
   4   0   7        4.90       -0.34      7.44 o
   5   0   7       73.59       95.02     18.66 o
  -5   1   7        4.10       15.11     11.22 o
  -4   1   7        9.50       17.84      6.61 o
  -3   1   7      208.98      196.03      7.87 o
  -2   1   7      830.86      826.71     23.34 o
  -1   1   7      632.66      607.96     10.65 o
   0   1   7      564.61      577.69     11.25 o
   1   1   7      632.85      621.94     16.05 o
   2   1   7      831.83      830.78     18.71 o
   3   1   7      208.68      214.08      8.60 o
   4   1   7        9.56        3.47      6.04 o
  -5   2   7       18.84       26.22     13.74 o
  -4   2   7        6.97        4.31      5.89 o
  -3   2   7       61.16       64.17      5.82 o
  -2   2   7       96.03      107.92      4.44 o
  -1   2   7      365.09      374.54      8.58 o
   0   2   7        0.00       -1.44      1.50 o
   1   2   7      364.66      387.37     10.58 o
   2   2   7       96.13      102.01      6.34 o
   3   2   7       61.34       64.10      6.07 o
   4   2   7        6.98        8.71      7.96 o
  -4   3   7        8.12       16.40      6.85 o
  -3   3   7       10.71        6.23      3.38 o
  -2   3   7      337.35      341.65      9.00 o
  -1   3   7      263.30      268.06      8.03 o
   0   3   7       71.16       78.55      4.30 o
   1   3   7      262.84      271.01      8.12 o
   2   3   7      337.80      351.09     11.39 o
   3   3   7       10.74        5.95      4.08 o
   4   3   7        8.14       16.85      7.26 o
  -4   4   7      142.06      142.15     13.96 o
  -3   4   7      128.48      133.03     24.21 o
  -2   4   7       22.82       24.30      4.04 o
  -1   4   7       90.05      104.98      7.22 o
   0   4   7      277.04      299.67      9.39 o
   1   4   7       90.39      101.38      5.68 o
   2   4   7       22.78       19.78      5.07 o
   3   4   7      128.53      131.65      9.02 o
   4   4   7      142.14      142.76     21.64 o
  -4   5   7      295.47      311.54     20.42 o
  -3   5   7      214.33      222.62     15.50 o
  -2   5   7      558.90      539.68     15.12 o
  -1   5   7     1051.34     1037.79     20.40 o
   0   5   7       17.68       27.57      3.10 o
   1   5   7     1051.83     1046.63     24.72 o
   2   5   7      559.01      535.09     13.66 o
   3   5   7      214.50      223.92     13.06 o
   4   5   7      295.34      278.19     29.42 o
  -4   6   7       35.70       26.57      8.13 o
  -3   6   7       84.68       95.92     10.70 o
  -2   6   7      396.17      395.42     12.86 o
  -1   6   7       48.02       58.53      5.97 o
   0   6   7       97.11      104.44      4.60 o
   1   6   7       47.94       48.89      4.14 o
   2   6   7      396.06      393.96     12.28 o
   3   6   7       84.73       97.06     26.50 o
   4   6   7       35.76       22.32     13.85 o
  -4   7   7        6.74        2.50      6.92 o
  -3   7   7      301.91      330.98     16.99 o
  -2   7   7       42.79       43.73      5.88 o
  -1   7   7      108.59      115.69      7.50 o
   0   7   7      434.86      450.16      9.44 o
   1   7   7      108.31      115.56      7.78 o
   2   7   7       42.60       56.66      6.82 o
   3   7   7      301.66      297.81     17.68 o
   4   7   7        6.76        0.35      7.47 o
  -4   8   7       61.05       43.95     10.82 o
  -3   8   7       11.71       10.29     16.26 o
  -2   8   7      104.65       93.28      8.39 o
  -1   8   7        6.85        5.81      3.29 o
   0   8   7       42.33       50.49      3.90 o
   1   8   7        6.85        1.14      3.18 o
   2   8   7      104.42       92.72      8.61 o
   3   8   7       11.70       10.91      9.04 o
   4   8   7       60.98       43.43     10.67 o
  -4   9   7        1.52       -0.86      7.20 o
  -3   9   7       46.76       43.88      7.40 o
  -2   9   7      129.54      124.09     10.17 o
  -1   9   7        7.68        5.42      4.15 o
   0   9   7      353.55      362.51      9.22 o
   1   9   7        7.70        1.20      3.98 o
   2   9   7      129.95      146.39     12.49 o
   3   9   7       46.87       38.06     27.30 o
   4   9   7        1.51        1.82      8.96 o
  -4  10   7        8.09       -4.81     10.42 o
  -3  10   7      125.73      118.80     10.75 o
  -2  10   7      106.20      120.20      9.77 o
  -1  10   7       25.17       20.39      5.17 o
   0  10   7      140.11      133.39      8.79 o
   1  10   7       25.16       11.38      4.90 o
   2  10   7      106.07      116.13     11.35 o
   3  10   7      125.91      113.13     13.52 o
   4  10   7        8.10        2.41      9.29 o
  -3  11   7       62.22       55.34      8.44 o
  -2  11   7       54.79       64.32      9.06 o
  -1  11   7      357.75      332.07     15.48 o
   0  11   7        8.68        3.06      3.87 o
   1  11   7      357.23      389.02     26.27 o
   2  11   7       54.70       42.01      7.98 o
   3  11   7       62.12       52.73     10.95 o
   4  11   7        3.73       -4.15      9.35 o
  -3  12   7       25.75       12.73      6.73 o
  -2  12   7       47.38       46.23      7.43 o
  -1  12   7      114.57      110.48      9.23 o
   0  12   7       17.90       26.40      6.83 o
   1  12   7      114.71      117.18     15.66 o
   2  12   7       47.49       59.90     10.61 o
   3  12   7       25.81       25.99      9.75 o
  -3  13   7      100.43      105.81     11.18 o
  -2  13   7       14.61       -2.02      7.41 o
  -1  13   7       57.83       42.91      7.11 o
   0  13   7      319.32      332.14     25.27 o
   1  13   7       57.89       73.54      9.06 o
   2  13   7       14.73       11.84      8.55 o
   3  13   7      100.44      105.37     34.29 o
  -3  14   7        2.37        7.33     13.17 o
  -2  14   7       17.38       14.00      6.62 o
  -1  14   7       33.99       19.98      8.59 o
   0  14   7        7.09       10.19      6.39 o
   1  14   7       33.92       29.11      7.67 o
   2  14   7       17.35       15.90      9.14 o
   3  14   7        2.34       14.85     10.80 o
  -2  15   7        7.42       12.20     10.51 o
  -1  15   7        2.98       -6.34      7.40 o
   0  15   7        0.06       -0.95      5.99 o
   1  15   7        3.00        1.13      6.88 o
   2  15   7        7.42        6.88      8.89 o
  -2  16   7       20.49       24.16     14.25 o
  -1  16   7        1.42       -0.03     10.99 o
   0  16   7       43.00       34.32      8.42 o
   1  16   7        1.42       -0.97      6.97 o
   2  16   7       20.42       24.61     15.11 o
  -1  17   7       47.43       54.43     11.89 o
   0  17   7        1.80       -1.19      7.02 o
   1  17   7       47.44       50.49     16.94 o
   0  18   7        6.10       -7.64      8.52 o
   0   0   8     2196.62     2164.92     68.12 o
   1   0   8      268.41      273.46     10.55 o
   2   0   8      174.09      168.27      6.49 o
   3   0   8      212.38      235.26     15.95 o
   4   0   8       57.96       62.62     13.97 o
  -4   1   8      184.65      173.44     15.12 o
  -3   1   8      514.65      491.36     29.31 o
  -2   1   8       34.42       34.84      2.71 o
  -1   1   8      635.75      639.13     11.21 o
   0   1   8       36.21       33.75      2.82 o
   1   1   8      635.84      636.54     12.66 o
   2   1   8       34.29       34.15      3.91 o
   3   1   8      514.49      506.98     13.20 o
   4   1   8      184.55      170.69     21.87 o
  -4   2   8        9.96       14.23      6.56 o
  -3   2   8       44.30       46.30     10.37 o
  -2   2   8      258.25      262.54      6.72 o
  -1   2   8      857.92      848.21     15.99 o
   0   2   8      767.46      810.16     15.09 o
   1   2   8      858.86      844.45     26.89 o
   2   2   8      258.06      302.96     17.31 o
   3   2   8       44.32       47.69     10.48 o
   4   2   8        9.95       27.87      8.41 o
  -4   3   8       36.40       38.53      8.44 o
  -3   3   8       75.89       79.91      6.82 o
  -2   3   8        3.20        2.00      2.05 o
  -1   3   8      173.75      194.07      7.78 o
   0   3   8      129.29      123.70      4.59 o
   1   3   8      173.78      174.36      7.90 o
   2   3   8        3.15        1.51      6.12 o
   3   3   8       75.70       73.81      6.83 o
   4   3   8       36.38       74.07     14.31 o
  -4   4   8       41.99       43.42      9.10 o
  -3   4   8       66.84       69.75      9.45 o
  -2   4   8       53.96       56.36      5.62 o
  -1   4   8      223.45      242.67      7.49 o
   0   4   8      520.66      523.14     11.88 o
   1   4   8      223.30      224.24      8.00 o
   2   4   8       53.90       64.82      7.16 o
   3   4   8       66.66       65.12      6.89 o
   4   4   8       41.96       36.98     14.20 o
  -4   5   8       59.10       80.75     11.25 o
  -3   5   8      133.06      147.77     13.06 o
  -2   5   8      122.77      127.44      7.93 o
  -1   5   8      409.63      412.84     11.17 o
   0   5   8      132.53      128.44      6.14 o
   1   5   8      410.35      425.13     11.55 o
   2   5   8      122.72      126.71      7.27 o
   3   5   8      133.30      119.08     19.06 o
   4   5   8       59.10       42.36     14.42 o
  -4   6   8       26.72       29.68      7.99 o
  -3   6   8      471.05      479.55     21.07 o
  -2   6   8      120.28      111.48     10.38 o
  -1   6   8      501.73      497.19     12.83 o
   0   6   8      258.50      268.35     10.89 o
   1   6   8      502.45      502.62     13.24 o
   2   6   8      120.12      117.04     11.24 o
   3   6   8      471.19      485.91     20.55 o
   4   6   8       26.68       -0.46     11.91 o
  -4   7   8       10.24        7.52      7.36 o
  -3   7   8       98.97       80.26     10.52 o
  -2   7   8      174.71      195.99     13.84 o
  -1   7   8       20.59       17.45      5.83 o
   0   7   8      992.77     1036.85     19.07 o
   1   7   8       20.50       17.20      3.62 o
   2   7   8      174.57      178.77     12.19 o
   3   7   8       98.93       93.87     11.10 o
   4   7   8       10.20       -9.96     12.02 o
  -4   8   8       62.32       60.99     10.85 o
  -3   8   8       85.27       73.27     16.71 o
  -2   8   8       19.35       17.04      7.31 o
  -1   8   8      256.57      266.36     14.47 o
   0   8   8       30.63       30.42      3.46 o
   1   8   8      256.41      283.92     16.33 o
   2   8   8       19.45       17.98      5.78 o
   3   8   8       85.14       91.16     11.24 o
   4   8   8       62.42       51.29     17.29 o
  -4   9   8       13.85       -1.60     10.65 o
  -3   9   8       37.29       48.02      8.94 o
  -2   9   8      103.87      109.41     20.35 o
  -1   9   8       19.57       24.27      7.20 o
   0   9   8        1.27        0.57      2.82 o
   1   9   8       19.48       25.85      5.13 o
   2   9   8      103.97       94.92      9.22 o
   3   9   8       37.25       21.58      8.18 o
   4   9   8       13.89       -0.80     12.82 o
  -4  10   8       25.38       21.18     13.51 o
  -3  10   8        0.52       -4.34      6.98 o
  -2  10   8       11.96        5.34      5.13 o
  -1  10   8      166.43      180.56     10.66 o
   0  10   8        7.52       10.11      4.02 o
   1  10   8      166.31      181.28     11.94 o
   2  10   8       12.00        5.09      5.76 o
   3  10   8        0.54        5.90      8.64 o
   4  10   8       25.29       25.30     16.14 o
  -3  11   8       26.06        9.38      6.88 o
  -2  11   8       53.31       62.23      7.84 o
  -1  11   8       99.00      100.78      8.57 o
   0  11   8       13.07       22.66      6.21 o
   1  11   8       99.15       93.97     21.93 o
   2  11   8       53.28       53.02      8.25 o
   3  11   8       26.15       10.91      8.86 o
  -3  12   8        7.36        2.37      6.14 o
  -2  12   8      141.66      126.83     10.71 o
  -1  12   8       68.78       62.65      7.54 o
   0  12   8       58.41       66.20      8.35 o
   1  12   8       68.93       74.00     12.69 o
   2  12   8      141.25      151.43     19.46 o
   3  12   8        7.40       11.59      9.22 o
  -3  13   8       28.52        9.52      7.01 o
  -2  13   8       20.18       12.08      6.40 o
  -1  13   8       37.73       35.77      6.75 o
   0  13   8      104.37      113.47     10.46 o
   1  13   8       37.65       26.63      7.23 o
   2  13   8       20.21       15.69     12.88 o
   3  13   8       28.47       37.54     11.57 o
  -3  14   8       83.21       90.90     26.56 o
  -2  14   8       33.56       19.04      7.29 o
  -1  14   8       73.29       75.79     11.22 o
   0  14   8        0.07       -5.84      5.67 o
   1  14   8       73.40       68.15      9.22 o
   2  14   8       33.70       39.22     10.85 o
   3  14   8       83.22       87.61     15.13 o
  -2  15   8       13.53       -4.20      6.61 o
  -1  15   8        4.59       -1.33      7.57 o
   0  15   8        4.63       -3.22      5.97 o
   1  15   8        4.59       -4.81      7.09 o
   2  15   8       13.49       15.55     10.28 o
  -2  16   8       24.01       17.62      9.17 o
  -1  16   8        5.99        2.19      8.28 o
   0  16   8        8.75        4.78      7.54 o
   1  16   8        5.94       10.01      8.97 o
   2  16   8       24.14       32.86     15.91 o
  -1  17   8       13.74       12.17      9.90 o
   0  17   8        2.62        3.15      8.93 o
   1  17   8       13.74      -15.11     10.07 o
   0  18   8       40.21       36.24     12.03 o
   1   0   9      642.15      634.67     15.49 o
   2   0   9      156.19      149.66      5.45 o
   3   0   9        6.52        6.95      4.09 o
   4   0   9      206.37      218.26     17.54 o
  -4   1   9      130.90      109.17     16.54 o
  -3   1   9      278.90      269.27     14.87 o
  -2   1   9       84.44       95.24      4.08 o
  -1   1   9      582.05      600.58     11.07 o
   0   1   9      192.15      208.17      6.35 o
   1   1   9      581.14      608.41     15.26 o
   2   1   9       84.67       88.27      5.66 o
   3   1   9      278.90      298.72     12.20 o
   4   1   9      130.96      132.57     19.92 o
  -4   2   9        7.30        2.27      6.18 o
  -3   2   9      388.11      357.07     13.41 o
  -2   2   9      393.72      376.70      8.23 o
  -1   2   9      177.95      181.23      6.63 o
   0   2   9       74.19       72.98      4.25 o
   1   2   9      178.62      197.90      9.68 o
   2   2   9      393.86      380.73     11.69 o
   3   2   9      387.84      369.98     21.87 o
   4   2   9        7.26        6.98      8.47 o
  -4   3   9       38.03       40.15      9.03 o
  -3   3   9       16.39       17.44      4.49 o
  -2   3   9       78.71       80.75      4.26 o
  -1   3   9       12.12       14.61      3.48 o
   0   3   9      191.83      185.75      5.63 o
   1   3   9       12.14       12.26      3.52 o
   2   3   9       78.96       91.91      7.73 o
   3   3   9       16.42       19.23      5.65 o
   4   3   9       38.21       55.26     10.20 o
  -4   4   9       18.42       26.95      7.97 o
  -3   4   9       61.38       55.63      8.97 o
  -2   4   9       33.60       36.71      4.05 o
  -1   4   9      192.05      212.61      7.95 o
   0   4   9      758.81      778.95     13.92 o
   1   4   9      192.01      192.57      7.94 o
   2   4   9       33.66       38.73      5.22 o
   3   4   9       61.27       80.79     10.19 o
   4   4   9       18.50       23.58     12.82 o
  -4   5   9       20.75        8.57      6.76 o
  -3   5   9       73.10       81.46     10.18 o
  -2   5   9       87.21       79.30      8.78 o
  -1   5   9      297.15      298.58      9.53 o
   0   5   9     1052.07     1075.67     21.01 o
   1   5   9      297.18      304.36      9.87 o
   2   5   9       86.92       68.83      6.85 o
   3   5   9       73.17       73.37      9.20 o
   4   5   9       20.72       28.39     13.51 o
  -4   6   9        5.10       -3.95      5.99 o
  -3   6   9      248.41      259.69     22.90 o
  -2   6   9       85.24       89.81     15.51 o
  -1   6   9      495.45      494.86     17.99 o
   0   6   9      231.01      241.13      8.71 o
   1   6   9      496.01      493.06     13.46 o
   2   6   9       85.23       71.29      7.31 o
   3   6   9      248.60      238.46     15.21 o
   4   6   9        5.10       15.68     13.39 o
  -4   7   9        6.63        1.84      6.97 o
  -3   7   9        9.57        5.27      5.94 o
  -2   7   9      174.67      168.98     21.52 o
  -1   7   9      415.24      419.53     25.78 o
   0   7   9        1.13        0.66      3.15 o
   1   7   9      414.80      385.08     12.26 o
   2   7   9      174.88      161.72     10.67 o
   3   7   9        9.56       -6.18      6.23 o
   4   7   9        6.62       10.30     13.05 o
  -4   8   9        3.54        0.80      7.38 o
  -3   8   9       17.66        9.11     12.36 o
  -2   8   9      133.45      149.82     15.86 o
  -1   8   9       62.17       75.63      8.53 o
   0   8   9       13.64       14.41      4.02 o
   1   8   9       61.83       55.61      6.57 o
   2   8   9      133.29      141.04     10.49 o
   3   8   9       17.73       15.03      7.75 o
   4   8   9        3.51        7.10     13.05 o
  -4   9   9        7.70       20.72     12.94 o
  -3   9   9       43.21       51.74     13.57 o
  -2   9   9       81.48       88.54     12.13 o
  -1   9   9      132.44      126.86      9.01 o
   0   9   9        7.26       12.20      4.49 o
   1   9   9      132.12      139.47     14.96 o
   2   9   9       81.56       77.65      8.59 o
   3   9   9       43.17       27.60      9.06 o
   4   9   9        7.66        6.75     14.77 o
  -4  10   9       11.54       -2.52     10.88 o
  -3  10   9       23.18       14.42      7.38 o
  -2  10   9      144.77      132.22     10.24 o
  -1  10   9       14.08       16.38      5.00 o
   0  10   9       27.17       18.63      5.88 o
   1  10   9       14.06        8.41      4.75 o
   2  10   9      144.93      123.66     10.83 o
   3  10   9       23.28        9.86      8.38 o
   4  10   9       11.56       14.65     15.23 o
  -3  11   9      169.33      150.25     14.73 o
  -2  11   9       89.95       87.87      9.22 o
  -1  11   9       23.74       33.40      8.55 o
   0  11   9       50.87       56.42      8.55 o
   1  11   9       23.69       29.76      6.54 o
   2  11   9       90.15       93.26     19.63 o
   3  11   9      169.56      172.19     16.54 o
  -3  12   9       16.45       -1.16      8.87 o
  -2  12   9      111.97      106.61     10.05 o
  -1  12   9       45.65       58.63     10.80 o
   0  12   9       37.99       43.65      7.38 o
   1  12   9       45.65       40.79      7.75 o
   2  12   9      111.93       93.72     12.45 o
   3  12   9       16.48        8.37      9.14 o
  -3  13   9       42.14       52.43     15.45 o
  -2  13   9       45.96       41.00      7.82 o
  -1  13   9       80.89       66.70      8.42 o
   0  13   9       16.67       15.74      6.43 o
   1  13   9       80.84       62.47     11.31 o
   2  13   9       46.13       52.44     11.01 o
   3  13   9       42.09       47.50     12.34 o
  -3  14   9       22.81        5.84     12.13 o
  -2  14   9        9.73       -4.72      5.92 o
  -1  14   9       79.01       88.20     14.65 o
   0  14   9      123.93      139.10     11.85 o
   1  14   9       78.93       71.25     22.38 o
   2  14   9        9.73        9.55      8.98 o
   3  14   9       22.83       31.02     16.37 o
  -2  15   9       23.44        9.98      7.20 o
  -1  15   9       24.35       21.24     12.82 o
   0  15   9        1.30        0.89     22.32 o
   1  15   9       24.22       23.93      9.32 o
   2  15   9       23.44       21.50     10.32 o
  -2  16   9        1.30        7.33     11.68 o
  -1  16   9       18.73       20.00     11.79 o
   0  16   9      139.79      136.94     15.07 o
   1  16   9       18.68       38.64     11.51 o
   2  16   9        1.29        0.57     11.56 o
  -1  17   9        3.30        7.51     17.92 o
   0  17   9       59.55       72.12     12.70 o
   1  17   9        3.28       -5.84     11.91 o
   0   0  10       36.79       36.52      7.44 o
   1   0  10      249.97      270.93      9.55 o
   2   0  10       39.71       38.71      5.64 o
   3   0  10       15.60       11.16      5.75 o
   4   0  10        2.56        3.77      6.35 o
  -4   1  10       94.09      104.16     12.67 o
  -3   1  10      109.37       92.10     11.17 o
  -2   1  10       10.47        8.27      3.87 o
  -1   1  10      236.54      231.79      5.94 o
   0   1  10      736.88      744.13     14.75 o
   1   1  10      236.88      221.94      8.89 o
   2   1  10       10.50       11.69      2.91 o
   3   1  10      109.42      123.82     11.44 o
   4   1  10       94.08       72.01     15.57 o
  -4   2  10        1.17        1.55      5.98 o
  -3   2  10      342.89      350.40     17.88 o
  -2   2  10       80.00       93.96      9.32 o
  -1   2  10       18.76       17.38      2.82 o
   0   2  10     1196.49     1280.80     22.65 o
   1   2  10       18.81       27.38      4.42 o
   2   2  10       79.90       81.04      6.92 o
   3   2  10      342.92      367.25     23.58 o
   4   2  10        1.16       -5.61      7.78 o
  -4   3  10       21.98       21.53     14.08 o
  -3   3  10       85.95       92.70     14.42 o
  -2   3  10        8.03       12.74      9.96 o
  -1   3  10      232.86      244.37      7.21 o
   0   3  10       32.52       29.58      3.10 o
   1   3  10      232.99      259.05      9.62 o
   2   3  10        8.04       -3.86      4.00 o
   3   3  10       85.96       91.24     15.00 o
   4   3  10       21.94        0.46      8.01 o
  -4   4  10       10.76        8.86      9.62 o
  -3   4  10      204.90      201.56     15.45 o
  -2   4  10       80.61       79.90      9.01 o
  -1   4  10      244.16      251.34      9.74 o
   0   4  10        2.92        1.82      2.07 o
   1   4  10      244.36      238.70      9.89 o
   2   4  10       80.53       86.58      7.19 o
   3   4  10      205.01      151.46     19.00 o
   4   4  10       10.82       25.64     13.39 o
  -4   5  10        9.67        1.29      6.53 o
  -3   5  10      158.02      156.70     13.65 o
  -2   5  10      561.87      531.46     36.00 o
  -1   5  10       40.34       43.41      3.49 o
   0   5  10       35.67       40.32      3.43 o
   1   5  10       40.49       40.84      4.90 o
   2   5  10      561.86      526.37     16.47 o
   3   5  10      157.73      138.86     19.12 o
   4   5  10        9.70        1.14     12.71 o
  -4   6  10        6.68        4.61      6.93 o
  -3   6  10        0.51       -1.78      5.16 o
  -2   6  10        4.44       -3.55      6.70 o
  -1   6  10      321.30      326.71     11.85 o
   0   6  10      182.41      175.38      7.84 o
   1   6  10      321.40      314.84     10.84 o
   2   6  10        4.46       -1.43      4.68 o
   3   6  10        0.50        8.36      9.62 o
   4   6  10        6.66       10.76     13.62 o
  -4   7  10       15.38       20.88      8.99 o
  -3   7  10       54.57       51.42     12.65 o
  -2   7  10      846.68      794.20     27.52 o
  -1   7  10        6.66        7.51      4.95 o
   0   7  10      262.52      259.44      9.43 o
   1   7  10        6.57        3.75      3.92 o
   2   7  10      846.43      859.95     23.61 o
   3   7  10       54.55       62.00     17.97 o
   4   7  10       15.40       28.73     15.11 o
  -4   8  10        4.60       11.68     11.33 o
  -3   8  10       23.04       14.80      6.93 o
  -2   8  10      110.19      103.86     17.06 o
  -1   8  10       48.85       60.88      8.03 o
   0   8  10      255.38      235.64     10.05 o
   1   8  10       48.84       45.31      5.47 o
   2   8  10      109.88      115.91      9.85 o
   3   8  10       23.04       25.02     13.22 o
   4   8  10        4.62       11.33     14.08 o
  -4   9  10       16.69        6.53     11.45 o
  -3   9  10        5.30        1.14      8.64 o
  -2   9  10        4.16        2.66      5.51 o
  -1   9  10        5.02        8.99      5.59 o
   0   9  10       68.04       67.50      8.96 o
   1   9  10        5.05       -0.44      4.57 o
   2   9  10        4.14        0.68      5.58 o
   3   9  10        5.33       -3.18      7.02 o
   4   9  10       16.65       33.08     16.94 o
  -3  10  10       63.98       60.63     25.47 o
  -2  10  10       67.13       71.65     10.12 o
  -1  10  10      154.80      152.93     12.76 o
   0  10  10       91.99      100.99     10.44 o
   1  10  10      154.82      150.79     13.87 o
   2  10  10       67.37       63.09      8.59 o
   3  10  10       63.77       81.90     12.31 o
  -3  11  10       15.61        5.83      7.69 o
  -2  11  10        5.23        4.46      7.78 o
  -1  11  10       27.38       28.34      5.99 o
   0  11  10      251.44      250.51     30.34 o
   1  11  10       27.31       27.65      8.66 o
   2  11  10        5.21        4.53      7.46 o
   3  11  10       15.59        4.16      8.89 o
  -3  12  10      112.11      119.37     14.12 o
  -2  12  10       37.80       25.18      6.82 o
  -1  12  10       79.25       74.46      8.28 o
   0  12  10      152.58      146.34     13.29 o
   1  12  10       79.39       79.87     19.75 o
   2  12  10       37.69       27.86      9.39 o
   3  12  10      112.17      111.78     15.01 o
  -3  13  10       19.88       41.90     14.54 o
  -2  13  10       29.67       30.67      7.51 o
  -1  13  10       22.60       19.58      8.29 o
   0  13  10        3.73       -5.22      6.35 o
   1  13  10       22.81       34.37     18.20 o
   2  13  10       29.66       19.81     13.17 o
   3  13  10       19.92       15.54     17.11 o
  -2  14  10        5.69        1.23      6.46 o
  -1  14  10       70.12       66.62     14.71 o
   0  14  10       41.29       19.45     11.73 o
   1  14  10       70.26       84.76     13.04 o
   2  14  10        5.69       -3.46     11.10 o
  -2  15  10       45.00       42.17     10.85 o
  -1  15  10        7.84       14.15      9.00 o
   0  15  10       56.78       48.89     21.98 o
   1  15  10        7.90       13.46     13.45 o
   2  15  10       45.08       48.14     12.16 o
  -1  16  10        4.20       -2.60     10.47 o
   0  16  10        1.60       -1.37     10.53 o
   1  16  10        4.18        8.53      9.31 o
  -1  17  10        7.42        2.25     12.48 o
   0  17  10       22.21       28.16     15.00 o
   1  17  10        7.42       13.97     13.97 o
   1   0  11        6.25        8.20      3.63 o
   2   0  11        5.80        5.45      3.19 o
   3   0  11      113.28      118.45     16.77 o
   4   0  11       70.30       60.69     11.56 o
  -4   1  11      154.93      145.16     15.05 o
  -3   1  11      216.68      232.19     17.00 o
  -2   1  11      157.98      165.96      7.60 o
  -1   1  11      195.57      210.94      5.85 o
   0   1  11      641.61      710.37     14.57 o
   1   1  11      195.53      220.10      9.03 o
   2   1  11      158.03      174.04     28.16 o
   3   1  11      216.76      225.47     16.56 o
   4   1  11      154.93      173.69     16.47 o
  -4   2  11       27.58       29.90      8.27 o
  -3   2  11       71.67       73.94     16.26 o
  -2   2  11      160.24      179.55     13.03 o
  -1   2  11       28.74       29.53      3.53 o
   0   2  11      755.94      789.35     15.78 o
   1   2  11       28.82       31.95      4.89 o
   2   2  11      160.53      162.41      9.70 o
   3   2  11       71.69       72.92     12.94 o
   4   2  11       27.65       27.25     11.68 o
  -4   3  11       48.10       41.70     11.45 o
  -3   3  11       62.38       71.24      9.91 o
  -2   3  11      489.95      504.02     21.41 o
  -1   3  11       34.95       41.01      6.64 o
   0   3  11       59.56       66.13      4.36 o
   1   3  11       34.91       48.13      7.08 o
   2   3  11      489.36      477.24     26.42 o
   3   3  11       62.23       48.88     12.13 o
   4   3  11       47.92       45.91     14.08 o
  -4   4  11       41.58       28.10      9.16 o
  -3   4  11       13.91       14.42      6.59 o
  -2   4  11      226.54      233.80     14.15 o
  -1   4  11       57.28       66.45      6.09 o
   0   4  11      226.29      240.06      7.68 o
   1   4  11       57.42       57.31      6.89 o
   2   4  11      226.99      228.76     11.06 o
   3   4  11       13.93        5.27      9.16 o
  -4   5  11        3.20       -2.38      6.32 o
  -3   5  11       56.92       45.52      8.36 o
  -2   5  11      600.03      563.35     21.94 o
  -1   5  11      191.24      189.74      9.53 o
   0   5  11        1.61        1.62      2.22 o
   1   5  11      191.48      175.00      8.69 o
   2   5  11      601.07      607.69     18.01 o
   3   5  11       56.97       53.23     13.28 o
   4   5  11        3.23        0.46     12.25 o
  -4   6  11        3.52       -2.40      6.09 o
  -3   6  11       13.29        8.07      5.88 o
  -2   6  11      515.32      567.80     21.97 o
  -1   6  11      577.43      582.79     20.15 o
   0   6  11      113.49      128.72      6.40 o
   1   6  11      576.86      542.23     17.05 o
   2   6  11      515.20      552.84     17.76 o
   3   6  11       13.34        0.00     10.30 o
   4   6  11        3.50        9.96     13.74 o
  -4   7  11        4.85        2.40     10.88 o
  -3   7  11       17.22       11.92     13.97 o
  -2   7  11      169.60      170.40     23.07 o
  -1   7  11       43.95       59.53     10.47 o
   0   7  11       92.14       93.03      6.49 o
   1   7  11       43.88       44.17      6.70 o
   2   7  11      169.70      158.32     16.38 o
   3   7  11       17.24        7.78     10.53 o
   4   7  11        4.87        5.04     13.74 o
  -4   8  11        4.86        6.30     12.02 o
  -3   8  11       20.12       13.68      7.20 o
  -2   8  11      217.93      226.78     15.56 o
  -1   8  11       59.09       75.98      8.96 o
   0   8  11        3.38       -2.04      4.08 o
   1   8  11       58.87       55.99      7.74 o
   2   8  11      218.21      199.50     12.51 o
   3   8  11       20.09        5.95     10.42 o
   4   8  11        4.84       -1.49     14.08 o
  -4   9  11        2.28       20.49     13.05 o
  -3   9  11       30.67       32.15      8.98 o
  -2   9  11       14.41       14.51      6.68 o
  -1   9  11       37.77       40.75      7.68 o
   0   9  11       17.33        8.88     12.65 o
   1   9  11       37.82       33.52      6.91 o
   2   9  11       14.42       14.82      6.09 o
   3   9  11       30.86       25.19     12.71 o
   4   9  11        2.28        3.21     14.54 o
  -3  10  11       60.51       64.55     12.42 o
  -2  10  11       29.83       16.63      7.43 o
  -1  10  11       94.92       85.15     10.14 o
   0  10  11      111.22      116.66     11.36 o
   1  10  11       94.86       83.88     14.25 o
   2  10  11       29.74       28.30      8.74 o
   3  10  11       60.59       56.55     16.71 o
  -3  11  11      129.29      150.82     16.49 o
  -2  11  11       83.89       87.59     24.67 o
  -1  11  11       91.43      107.63     11.52 o
   0  11  11      377.66      398.93     19.13 o
   1  11  11       91.37       85.11     11.81 o
   2  11  11       83.84       85.95     13.74 o
   3  11  11      129.14      132.68     22.55 o
  -3  12  11        0.48       -5.55      7.33 o
  -2  12  11       61.90       69.25     10.77 o
  -1  12  11       18.12       12.42      7.54 o
   0  12  11        2.73        1.54      8.81 o
   1  12  11       18.14       23.60     10.88 o
   2  12  11       62.05       48.92     10.81 o
   3  12  11        0.49       -2.06     12.02 o
  -3  13  11       21.79        8.47     12.59 o
  -2  13  11       13.16       10.19      8.49 o
  -1  13  11        2.73       -1.22      7.09 o
   0  13  11        0.19       -3.24      6.93 o
   1  13  11        2.75      -11.64     10.30 o
   2  13  11       13.22       18.54      9.06 o
   3  13  11       21.81       13.39     14.42 o
  -2  14  11       18.16       14.42      9.15 o
  -1  14  11       33.35       50.79     10.19 o
   0  14  11       22.26       23.93     12.25 o
   1  14  11       33.47       46.54     10.93 o
   2  14  11       18.27        9.17      9.43 o
  -2  15  11        9.36        1.14      9.02 o
  -1  15  11        9.56       15.05      9.06 o
   0  15  11       21.48       31.25     13.62 o
   1  15  11        9.53        7.86      9.30 o
   2  15  11        9.34       10.07      9.93 o
  -1  16  11        6.72        2.97     10.47 o
   0  16  11        8.46       -5.50     10.65 o
   1  16  11        6.73        1.12      9.20 o
   0  17  11        0.75        7.90     12.25 o
   0   0  12        3.41        4.81      6.87 o
   1   0  12      318.65      288.56      9.46 o
   2   0  12        2.50       -0.69      2.99 o
   3   0  12        6.25        2.48      9.27 o
   4   0  12        0.05        5.07      6.63 o
  -4   1  12       86.33       67.56     11.10 o
  -3   1  12      190.47      210.79     16.23 o
  -2   1  12        7.43        6.18      4.07 o
  -1   1  12       62.02       59.15      4.80 o
   0   1  12      115.11      132.58      8.16 o
   1   1  12       62.24       69.19      6.28 o
   2   1  12        7.35        8.83      5.10 o
   3   1  12      190.85      210.34     24.33 o
   4   1  12       86.30       78.25     12.18 o
  -4   2  12      158.95      157.81     26.50 o
  -3   2  12       12.36        3.30      5.31 o
  -2   2  12       31.10       40.41      7.20 o
  -1   2  12      461.86      488.39     14.89 o
   0   2  12      112.85      146.07      8.35 o
   1   2  12      461.71      492.68     14.85 o
   2   2  12       31.01       26.39      6.15 o
   3   2  12       12.31        8.36      8.47 o
   4   2  12      158.71      152.69     15.70 o
  -4   3  12       90.79       95.53     12.87 o
  -3   3  12       18.57       21.06      7.15 o
  -2   3  12       29.50       16.91      6.30 o
  -1   3  12      316.24      299.41     12.29 o
   0   3  12      116.20      119.29      8.53 o
   1   3  12      316.00      281.73     11.14 o
   2   3  12       29.42       25.11      6.99 o
   3   3  12       18.66       18.43      9.50 o
   4   3  12       90.96       99.37     18.89 o
  -4   4  12        7.96        0.64      6.60 o
  -3   4  12       19.76       26.79      8.01 o
  -2   4  12       30.74       24.18      6.46 o
  -1   4  12      232.44      234.18     10.04 o
   0   4  12       24.92       26.61      3.46 o
   1   4  12      232.50      229.68     10.56 o
   2   4  12       30.65       39.14      7.66 o
   3   4  12       19.91        7.33      9.50 o
   4   4  12        7.95       14.20     10.88 o
  -4   5  12        4.33        1.58      6.68 o
  -3   5  12       57.93       62.83      9.63 o
  -2   5  12      354.25      321.87     16.02 o
  -1   5  12       30.03       29.57      5.91 o
   0   5  12       10.97       10.97      2.91 o
   1   5  12       29.86       27.58      5.44 o
   2   5  12      354.39      333.05     13.16 o
   3   5  12       58.07       44.76     12.59 o
  -4   6  12        1.37        3.21     10.76 o
  -3   6  12       10.36       14.17      6.65 o
  -2   6  12      131.01      141.32     12.34 o
  -1   6  12      101.69      116.74     10.01 o
   0   6  12        1.19        1.10      2.60 o
   1   6  12      101.56      101.19      8.50 o
   2   6  12      131.03      133.50      9.77 o
   3   6  12       10.40        4.35     10.88 o
   4   6  12        1.36        1.26     14.08 o
  -4   7  12        4.53       -9.96     10.19 o
  -3   7  12        7.37        5.08      6.57 o
  -2   7  12       87.84       80.14      9.91 o
  -1   7  12      456.31      462.18     18.57 o
   0   7  12     1225.56     1211.53     25.61 o
   1   7  12      456.48      450.31     16.25 o
   2   7  12       87.50      102.35     13.30 o
   3   7  12        7.28        6.18     10.53 o
   4   7  12        4.56       26.79     15.80 o
  -4   8  12       23.70       15.11     13.05 o
  -3   8  12       61.63       57.07     10.00 o
  -2   8  12       30.63       35.29      8.09 o
  -1   8  12      361.10      333.80     16.01 o
   0   8  12      124.89      112.90     10.04 o
   1   8  12      361.17      326.26     14.78 o
   2   8  12       30.63       34.88      7.09 o
   3   8  12       61.56       58.16     15.57 o
   4   8  12       23.63       29.42     16.26 o
  -3   9  12      103.09      107.72     13.31 o
  -2   9  12       40.55       56.71      9.42 o
  -1   9  12       13.05       11.61     13.45 o
   0   9  12       55.82       61.16      8.46 o
   1   9  12       13.10        1.69      6.91 o
   2   9  12       40.52       44.52      7.90 o
   3   9  12      103.14       80.71     17.74 o
  -3  10  12       36.40       21.12      8.87 o
  -2  10  12       28.50       24.13      7.80 o
  -1  10  12      165.37      150.29     19.06 o
   0  10  12        3.77        3.97      5.95 o
   1  10  12      165.39      168.62     14.69 o
   2  10  12       28.56       15.80      8.27 o
   3  10  12       36.50       39.95     15.57 o
  -3  11  12       63.37       54.53     11.01 o
  -2  11  12       28.53       18.06      7.88 o
  -1  11  12       80.96       78.87     12.71 o
   0  11  12       86.37       94.98     11.08 o
   1  11  12       81.01       80.56     11.61 o
   2  11  12       28.43       15.75     18.49 o
   3  11  12       63.32       89.98     20.26 o
  -3  12  12       26.27        6.64     12.36 o
  -2  12  12       16.72       13.28      7.92 o
  -1  12  12       22.28       14.24      7.69 o
   0  12  12        0.07       -7.44      8.36 o
   1  12  12       22.28       29.29      9.21 o
   2  12  12       16.78       10.40      8.46 o
   3  12  12       26.22       49.23     17.17 o
  -2  13  12       15.78       21.93      9.07 o
  -1  13  12       29.99       20.40      8.97 o
   0  13  12       92.12      101.09     18.20 o
   1  13  12       30.24       39.05     10.20 o
   2  13  12       15.80       29.68     11.10 o
  -2  14  12       11.19       13.29     13.22 o
  -1  14  12       43.67       33.00      9.50 o
   0  14  12        4.85        7.78     11.45 o
   1  14  12       43.71       39.82     10.55 o
   2  14  12       11.21       12.84      9.79 o
  -2  15  12       13.02        1.95     11.45 o
  -1  15  12       10.83        1.98      8.46 o
   0  15  12       40.12       65.71     16.83 o
   1  15  12       10.90       23.97     10.41 o
   2  15  12       12.95       16.30     10.54 o
  -1  16  12        7.00       12.48     13.17 o
   0  16  12       12.34       34.57     15.11 o
   1  16  12        7.02      -13.05     10.65 o
   1   0  13        3.95       -1.07      3.35 o
   2   0  13       46.00       25.58      4.94 o
   3   0  13        2.97        1.25      5.66 o
   4   0  13      173.54      206.53     32.11 o
  -4   1  13       12.97        5.21      6.64 o
  -3   1  13        0.67        4.01      5.59 o
  -2   1  13       49.38       44.29      7.73 o
  -1   1  13       34.87       31.53      4.21 o
   0   1  13        5.60        3.53      2.96 o
   1   1  13       34.83       37.44      5.31 o
   2   1  13       49.43       40.03      6.97 o
   3   1  13        0.68        8.18      5.96 o
   4   1  13       12.98        1.53      6.68 o
  -4   2  13       60.57       46.10     16.83 o
  -3   2  13        3.46       -0.37      5.36 o
  -2   2  13      115.70      126.43     11.49 o
  -1   2  13       60.00       60.33      4.92 o
   0   2  13       22.12       21.40      3.21 o
   1   2  13       60.03       60.39      6.53 o
   2   2  13      115.95      130.96      9.34 o
   3   2  13        3.45        5.50      9.04 o
   4   2  13       60.69       66.20     12.31 o
  -4   3  13       13.27        0.34      7.20 o
  -3   3  13       46.71       47.76      8.81 o
  -2   3  13        5.49        8.42      4.79 o
  -1   3  13      140.20      155.79     11.02 o
   0   3  13      319.94      340.00      9.47 o
   1   3  13      140.43      150.00     11.23 o
   2   3  13        5.48        8.46      4.58 o
   3   3  13       46.70       19.92     10.53 o
   4   3  13       13.25       14.64      9.39 o
  -4   4  13       42.69       45.56     10.16 o
  -3   4  13       78.67       71.01     12.08 o
  -2   4  13       18.10       12.24      5.51 o
  -1   4  13       23.57       30.16      5.68 o
   0   4  13        0.40        1.70      2.66 o
   1   4  13       23.58       17.47      6.97 o
   2   4  13       18.08       10.23      6.23 o
   3   4  13       78.88       89.75     15.34 o
   4   4  13       42.71       33.77     13.74 o
  -4   5  13       13.67        9.85     11.33 o
  -3   5  13      224.03      214.31     16.71 o
  -2   5  13       11.76        1.78      5.84 o
  -1   5  13      999.32     1015.21     29.43 o
   0   5  13      125.75      138.63      6.71 o
   1   5  13      999.25      952.70     26.58 o
   2   5  13       11.71       12.43      6.63 o
   3   5  13      224.16      174.70     20.95 o
  -4   6  13        2.52       -3.78     10.99 o
  -3   6  13        1.84       -0.44      5.78 o
  -2   6  13       31.66       35.87      7.54 o
  -1   6  13      125.01      130.68     10.97 o
   0   6  13      540.37      519.85     14.06 o
   1   6  13      125.15      151.74     13.29 o
   2   6  13       31.87       24.71      7.85 o
   3   6  13        1.83       -0.46      9.62 o
  -4   7  13       28.69       17.29     13.05 o
  -3   7  13       96.93      128.07     16.83 o
  -2   7  13      148.72      150.97     16.89 o
  -1   7  13       88.89      115.40     10.52 o
   0   7  13      395.59      407.88     21.92 o
   1   7  13       88.95       87.74      8.51 o
   2   7  13      148.61      140.24     13.92 o
   3   7  13       96.92      100.63     18.43 o
   4   7  13       28.72        8.24     14.77 o
  -3   8  13        3.11       -4.09      6.23 o
  -2   8  13        7.14        6.44      5.90 o
  -1   8  13      289.46      318.34     15.95 o
   0   8  13       34.70       33.20     12.13 o
   1   8  13      289.47      293.02     14.72 o
   2   8  13        7.07        6.36      5.92 o
   3   8  13        3.10        3.21     11.56 o
  -3   9  13       14.83       27.43      9.00 o
  -2   9  13       91.19       84.22     10.93 o
  -1   9  13      130.78      130.91     12.13 o
   0   9  13      184.51      136.46     19.00 o
   1   9  13      130.72      137.94     29.94 o
   2   9  13       91.18       84.30      9.51 o
   3   9  13       14.84       14.65     13.17 o
  -3  10  13       12.98       -7.65      7.04 o
  -2  10  13       17.11        5.37      6.92 o
  -1  10  13       24.69       23.81      7.20 o
   0  10  13       14.25        5.95      9.85 o
   1  10  13       24.67       21.16     13.51 o
   2  10  13       17.06       12.85     10.70 o
   3  10  13       12.97       13.97     12.48 o
  -3  11  13       25.52       25.24      9.83 o
  -2  11  13       32.21       31.82      9.27 o
  -1  11  13       60.64       54.37      9.61 o
   0  11  13       91.17       77.39     16.03 o
   1  11  13       60.89       58.99     12.48 o
   2  11  13       32.26       20.08      8.65 o
   3  11  13       25.55       34.23     15.91 o
  -3  12  13       35.62       34.46     15.00 o
  -2  12  13       11.04       15.21     12.54 o
  -1  12  13       25.78       13.44     16.77 o
   0  12  13       12.59       16.14     11.22 o
   1  12  13       25.84       19.71     19.98 o
   2  12  13       10.99       28.05      9.91 o
   3  12  13       35.54       40.18     17.52 o
  -2  13  13       24.69       35.11     10.32 o
  -1  13  13       11.02       10.02      8.05 o
   0  13  13       33.82        9.39     11.10 o
   1  13  13       11.01       12.87      9.03 o
   2  13  13       24.73       26.56     15.11 o
  -2  14  13       24.23       25.98     22.61 o
  -1  14  13       10.01       24.27     13.17 o
   0  14  13        0.03       11.22     11.10 o
   1  14  13       10.02       11.45      9.21 o
   2  14  13       24.32       25.59     12.59 o
  -1  15  13       24.46       10.30     12.82 o
   0  15  13        3.46       12.36     13.17 o
   1  15  13       24.53       27.44     10.78 o
   0  16  13        0.24       -6.64     11.56 o
   0   0  14      835.63      866.25     27.40 o
   1   0  14       11.52       15.19      6.36 o
   2   0  14      115.97      107.31     10.88 o
   3   0  14       45.26       44.04     14.83 o
   4   0  14        0.29        0.37      7.01 o
  -4   1  14       12.10       18.69     12.42 o
  -3   1  14       34.28       32.25     20.09 o
  -2   1  14      364.82      355.68     17.27 o
  -1   1  14       57.68       67.96      6.08 o
   0   1  14       17.13       17.93      3.45 o
   1   1  14       57.54       52.94      8.00 o
   2   1  14      365.09      362.68     13.63 o
   3   1  14       34.27       33.46      8.29 o
   4   1  14       12.09        3.75      7.31 o
  -4   2  14       37.13       28.50      9.11 o
  -3   2  14       42.13       33.11     11.85 o
  -2   2  14      166.25      170.82     13.39 o
  -1   2  14      137.91      159.04     11.36 o
   0   2  14       40.62       40.75      5.57 o
   1   2  14      138.18      149.39     16.46 o
   2   2  14      166.31      164.38     10.93 o
   3   2  14       42.09       38.41      8.49 o
   4   2  14       37.06       57.13     15.45 o
  -4   3  14       13.93       -3.89      9.96 o
  -3   3  14       65.46       63.90     10.05 o
  -2   3  14       34.86       24.92      6.61 o
  -1   3  14      161.89      180.91     11.13 o
   0   3  14        2.86        4.33      2.58 o
   1   3  14      161.91      172.82     15.02 o
   2   3  14       34.86       23.22      7.24 o
   3   3  14       65.51       55.98     13.62 o
   4   3  14       13.92       17.63     12.36 o
  -4   4  14        8.42       11.45     12.36 o
  -3   4  14        2.70        3.72      6.16 o
  -2   4  14      460.72      420.10     19.21 o
  -1   4  14      131.67      150.47     11.24 o
   0   4  14      258.89      259.48      9.32 o
   1   4  14      131.80      149.84     10.63 o
   2   4  14      460.91      460.62     20.33 o
   3   4  14        2.68        1.37      8.81 o
   4   4  14        8.43       27.48     13.05 o
  -4   5  14       10.78        2.40     11.10 o
  -3   5  14       73.58       52.36      9.47 o
  -2   5  14       80.86       80.37      9.87 o
  -1   5  14      391.26      367.52     17.46 o
   0   5  14        6.20       -0.94      4.44 o
   1   5  14      391.35      393.76     14.47 o
   2   5  14       80.99       65.28     15.97 o
   3   5  14       73.50       77.96     16.03 o
  -4   6  14        7.51        1.37     11.56 o
  -3   6  14       10.30        9.77      6.45 o
  -2   6  14       46.63       43.88     13.62 o
  -1   6  14       21.25       24.46     15.74 o
   0   6  14      404.72      406.98     26.67 o
   1   6  14       21.22       24.98      7.40 o
   2   6  14       46.66       35.79      9.04 o
   3   6  14       10.35       17.40     11.56 o
  -3   7  14       36.80       38.11     24.04 o
  -2   7  14       30.58       25.64     14.25 o
  -1   7  14      356.70      351.85     18.15 o
   0   7  14       12.31       27.48     11.56 o
   1   7  14      356.50      355.80     25.87 o
   2   7  14       30.45       45.47      9.44 o
   3   7  14       36.73       32.28     14.08 o
  -3   8  14       32.09       33.87      9.14 o
  -2   8  14       70.36       79.62     10.79 o
  -1   8  14      566.85      551.16     21.81 o
   0   8  14      145.30      113.22     17.63 o
   1   8  14      566.55      586.48     33.77 o
   2   8  14       70.34       63.42     15.11 o
   3   8  14       32.12       50.83     15.80 o
  -3   9  14       25.20       11.77      8.33 o
  -2   9  14       16.86       13.17     12.48 o
  -1   9  14        7.31       12.38      6.75 o
   0   9  14       55.92       42.82     13.85 o
   1   9  14        7.33       17.06     11.56 o
   2   9  14       16.88       28.73     13.39 o
   3   9  14       25.21       27.93     14.20 o
  -3  10  14       46.75       41.79     10.40 o
  -2  10  14       16.15       21.31      7.85 o
  -1  10  14      296.70      286.40     17.38 o
   0  10  14       78.30       62.16     15.11 o
   1  10  14      296.60      309.21     29.65 o
   2  10  14       16.25       33.77     13.17 o
   3  10  14       46.65       27.93     14.65 o
  -3  11  14        3.13        3.21     11.68 o
  -2  11  14       27.57       32.50      9.22 o
  -1  11  14        3.97       -4.01      6.38 o
   0  11  14       48.28       40.53     13.62 o
   1  11  14        3.97       -9.39      8.59 o
   2  11  14       27.62       24.16     13.28 o
   3  11  14        3.12       24.84     14.88 o
  -2  12  14        3.38        2.69      7.93 o
  -1  12  14        3.68        9.16     10.99 o
   0  12  14        2.08      -12.94      8.81 o
   1  12  14        3.66        9.50     11.68 o
   2  12  14        3.43        0.11     10.65 o
  -2  13  14       72.26       48.47     23.35 o
  -1  13  14        2.19       15.57     12.25 o
   0  13  14        1.41       -5.50      9.27 o
   1  13  14        2.20        2.52     10.30 o
   2  13  14       72.17       97.88     20.38 o
  -2  14  14       17.18       -6.45      9.09 o
  -1  14  14       18.01       50.49     16.03 o
   0  14  14        0.03       -2.29      9.73 o
   1  14  14       18.01       10.76     13.51 o
   2  14  14       17.22       24.27     15.23 o
  -1  15  14        8.07       12.82     13.05 o
   0  15  14       11.33        6.53     12.25 o
   1  15  14        8.07        0.57     12.25 o
   1   0  15        7.65        7.33      3.62 o
   2   0  15       78.09       92.79      9.08 o
   3   0  15        9.55        0.54      5.83 o
   4   0  15       45.13       83.23     18.20 o
  -4   1  15        9.16        2.63     12.02 o
  -3   1  15       16.22       19.59      7.50 o
  -2   1  15       49.52       45.20      8.07 o
  -1   1  15       37.98       42.18      5.54 o
   0   1  15      218.32      201.07      8.87 o
   1   1  15       37.92       49.78      6.48 o
   2   1  15       49.72       44.86      8.62 o
   3   1  15       16.23        5.86      6.37 o
   4   1  15        9.14        1.49     10.88 o
  -4   2  15       13.38       -8.81     10.30 o
  -3   2  15        2.72        3.94      5.96 o
  -2   2  15       23.00       28.62      6.85 o
  -1   2  15      147.34      148.37     11.18 o
   0   2  15      113.08      120.53      8.86 o
   1   2  15      147.38      145.31     11.23 o
   2   2  15       23.14       17.59      6.81 o
   3   2  15        2.72        1.98      6.02 o
   4   2  15       13.36       -6.07     11.33 o
  -4   3  15       10.84      -14.88     10.42 o
  -3   3  15       63.30       56.84      9.86 o
  -2   3  15       35.42       38.32      7.80 o
  -1   3  15      243.65      251.24     13.42 o
   0   3  15        1.83        7.50      4.84 o
   1   3  15      243.42      235.35     12.39 o
   2   3  15       35.27       27.72      6.03 o
   3   3  15       63.41       57.01     14.08 o
   4   3  15       10.86       -2.52     10.30 o
  -4   4  15       19.10       23.81     14.54 o
  -3   4  15       19.01       29.50      8.41 o
  -2   4  15      145.28      135.67     22.84 o
  -1   4  15      232.77      239.83     13.15 o
   0   4  15      116.17      118.66      8.75 o
   1   4  15      232.78      212.89     12.00 o
   2   4  15      145.18      153.21     10.79 o
   3   4  15       19.08       36.29     12.25 o
   4   4  15       19.10       64.80     17.52 o
  -4   5  15        0.67      -10.42     11.10 o
  -3   5  15       77.02       78.21     11.10 o
  -2   5  15       22.58       20.12      6.53 o
  -1   5  15      600.81      602.21     26.16 o
   0   5  15        6.87        1.26      9.50 o
   1   5  15      601.58      570.94     18.29 o
   2   5  15       22.68       24.31      6.18 o
   3   5  15       76.94       53.35     14.42 o
   4   5  15        0.68       13.17     11.91 o
  -3   6  15        6.05        5.61      6.89 o
  -2   6  15       20.95       26.56     14.94 o
  -1   6  15       12.18       10.03      5.55 o
   0   6  15      590.96      594.38     33.20 o
   1   6  15       12.11        9.63      5.19 o
   2   6  15       20.87       28.16     11.45 o
   3   6  15        6.04       13.51     11.45 o
  -3   7  15        8.89        4.74      7.32 o
  -2   7  15       81.36       99.56     11.60 o
  -1   7  15       58.23       74.29      9.14 o
   0   7  15       69.73       70.06     14.88 o
   1   7  15       58.17       52.52      8.36 o
   2   7  15       81.54       76.13     15.80 o
   3   7  15        8.85        4.12     11.45 o
  -3   8  15       14.86       14.28     19.23 o
  -2   8  15       24.00       19.80      7.47 o
  -1   8  15       34.91       29.86      7.20 o
   0   8  15      142.02      140.24     19.12 o
   1   8  15       35.00       35.15     12.13 o
   2   8  15       23.85        8.59     10.65 o
   3   8  15       14.91       15.45     13.05 o
  -3   9  15       33.62       25.03     11.28 o
  -2   9  15       90.39       92.09     20.15 o
  -1   9  15       29.18       32.21      7.94 o
   0   9  15      803.85      751.79     40.87 o
   1   9  15       29.23       29.08     12.25 o
   2   9  15       90.42      103.03     18.32 o
   3   9  15       33.61       21.06     13.62 o
  -3  10  15        3.89       -4.58      9.90 o
  -2  10  15       39.86       55.84     10.35 o
  -1  10  15        8.51       17.40     11.68 o
   0  10  15       28.96      -12.19      8.13 o
   1  10  15        8.50        3.78     10.76 o
   2  10  15       39.88       39.84     14.54 o
   3  10  15        3.88       -6.64     11.91 o
  -2  11  15      125.18      156.54     15.38 o
  -1  11  15       17.06       16.94     11.22 o
   0  11  15       15.89        6.64     10.99 o
   1  11  15       16.90       17.29     12.36 o
   2  11  15      125.04      146.08     22.67 o
  -2  12  15        2.44        4.49     11.05 o
  -1  12  15        2.63        0.46     11.10 o
   0  12  15        3.85        0.34     10.99 o
   1  12  15        2.61       19.69     12.36 o
   2  12  15        2.44        7.67     12.02 o
  -2  13  15        4.02       -9.14      8.50 o
  -1  13  15       78.51      101.54     19.69 o
   0  13  15        1.67       18.09     12.36 o
   1  13  15       78.63       81.40     19.12 o
   2  13  15        4.05        0.00     12.36 o
  -1  14  15       25.41       42.70     16.26 o
   0  14  15        0.01        6.98     12.36 o
   1  14  15       25.46       23.81     13.97 o
   0  15  15       29.24       51.29     16.71 o
   0   0  16       81.36       76.95      9.96 o
   1   0  16       10.86       10.56      3.93 o
   2   0  16        4.32        0.15      5.25 o
   3   0  16        6.53       22.27      8.03 o
   4   0  16        0.08       -9.16     10.19 o
  -4   1  16        9.74        8.36     12.48 o
  -3   1  16      154.13      156.28     20.95 o
  -2   1  16       23.55        6.62      5.78 o
  -1   1  16       54.69       40.16      5.94 o
   0   1  16       23.56       16.59      5.63 o
   1   1  16       54.90       39.54      6.46 o
   2   1  16       23.61       15.11      9.73 o
   3   1  16      154.14      182.71     20.89 o
   4   1  16        9.69      -13.97     10.30 o
  -4   2  16        4.47        1.37     11.45 o
  -3   2  16       47.71       61.07     10.61 o
  -2   2  16       19.07       10.28      6.70 o
  -1   2  16       71.67       79.34     18.60 o
   0   2  16       75.21       71.64      7.77 o
   1   2  16       71.99       72.38      7.70 o
   2   2  16       19.02       24.73     10.07 o
   3   2  16       47.82       59.43     13.39 o
   4   2  16        4.44        2.63     12.48 o
  -4   3  16        5.25       33.89     14.42 o
  -3   3  16       22.81       33.78      9.06 o
  -2   3  16       16.11       21.72      6.69 o
  -1   3  16      278.17      266.44     14.25 o
   0   3  16      177.28      169.31     12.26 o
   1   3  16      277.93      273.93     12.40 o
   2   3  16       16.12       20.89      6.53 o
   3   3  16       22.89       34.46     13.05 o
   4   3  16        5.25        6.07     12.25 o
  -3   4  16       12.07       -0.08      6.76 o
  -2   4  16      263.36      293.42     31.65 o
  -1   4  16       15.01       10.44      5.27 o
   0   4  16      578.96      581.33     31.94 o
   1   4  16       15.02       21.51      5.88 o
   2   4  16      263.37      310.70     24.16 o
   3   4  16       12.02       -0.92     10.07 o
  -3   5  16        4.93       11.72      7.66 o
  -2   5  16       60.14       67.00     12.54 o
  -1   5  16       13.59        6.51      4.98 o
   0   5  16      492.45      535.88     31.25 o
   1   5  16       13.58       12.87      5.46 o
   2   5  16       60.23       48.69      8.71 o
   3   5  16        4.89       11.68     10.53 o
  -3   6  16       46.54       42.33      9.62 o
  -2   6  16       13.06       19.21      7.08 o
  -1   6  16        4.70       -1.68      4.77 o
   0   6  16       13.64       38.47     12.59 o
   1   6  16        4.72        1.96      5.86 o
   2   6  16       13.05       15.44      8.70 o
   3   6  16       46.47       45.84      9.80 o
  -3   7  16        5.23       -2.89     15.74 o
  -2   7  16       34.60       22.82      7.94 o
  -1   7  16      113.01       95.02     17.40 o
   0   7  16      478.94      492.38     31.37 o
   1   7  16      112.79      148.82     19.92 o
   2   7  16       34.47       28.73     12.02 o
   3   7  16        5.21       15.00     12.71 o
  -3   8  16       47.51       54.20     27.36 o
  -2   8  16        6.42        9.18      7.09 o
  -1   8  16       88.93       95.59     17.97 o
   0   8  16      204.17      227.93     24.73 o
   1   8  16       89.09      129.36     19.46 o
   2   8  16        6.40       11.79     11.22 o
   3   8  16       47.53       37.78     15.80 o
  -3   9  16       17.89       14.43      8.86 o
  -2   9  16        1.95       -7.33      8.99 o
  -1   9  16       12.92        9.85     10.99 o
   0   9  16      303.75      332.68     30.22 o
   1   9  16       12.95        5.84     10.76 o
   2   9  16        1.97       11.45     10.07 o
   3   9  16       17.96       34.57     15.68 o
  -3  10  16        6.99        0.69     12.48 o
  -2  10  16        0.03      -10.11      6.74 o
  -1  10  16       17.97       16.94     11.33 o
   0  10  16        4.90        9.27     11.45 o
   1  10  16       17.89        6.64     11.68 o
   2  10  16        0.04        9.50     12.02 o
   3  10  16        6.97       11.56     14.77 o
  -2  11  16       12.61       14.97     16.03 o
  -1  11  16       15.86       -0.69     10.53 o
   0  11  16       17.96       -8.59      9.96 o
   1  11  16       15.87       10.99     12.36 o
   2  11  16       12.55        6.41     12.02 o
  -2  12  16        4.65       11.22     13.05 o
  -1  12  16       31.54       53.46     15.91 o
   0  12  16        9.83        5.95     10.99 o
   1  12  16       31.53        9.16     12.94 o
   2  12  16        4.60       -5.84     12.25 o
  -1  13  16       14.33       25.30     14.31 o
   0  13  16       26.41       16.49     13.39 o
   1  13  16       14.36       25.53     13.62 o
  -1  14  16        5.27       14.54     13.51 o
   0  14  16       24.30       42.36     15.80 o
   1  14  16        5.27       17.74     14.42 o
   1   0  17        0.21       -7.49      4.99 o
   2   0  17        0.93       -1.50      5.30 o
   3   0  17        3.36        4.10      6.85 o
  -3   1  17       19.27       17.79      8.24 o
  -2   1  17       30.16       33.63      7.69 o
  -1   1  17      229.62      231.28     11.74 o
   0   1  17        0.26        7.15      5.27 o
   1   1  17      229.58      203.70     15.55 o
   2   1  17       30.22       30.26      7.80 o
   3   1  17       19.27       15.96      7.93 o
  -3   2  17       39.29       28.89      8.46 o
  -2   2  17       88.89       88.79     10.52 o
  -1   2  17       99.25       91.30     20.03 o
   0   2  17      103.97       89.55      9.81 o
   1   2  17       99.25       80.25      8.36 o
   2   2  17       89.04      100.86     16.83 o
   3   2  17       39.27       41.31     16.08 o
  -3   3  17       59.96       56.13     13.28 o
  -2   3  17       44.25       31.86      7.81 o
  -1   3  17      161.40      141.11     11.55 o
   0   3  17      423.22      421.63     26.90 o
   1   3  17      161.36      145.33     10.37 o
   2   3  17       44.29       38.40     14.48 o
   3   3  17       60.07       46.02     14.54 o
  -3   4  17        6.23       -1.05      6.87 o
  -2   4  17       38.48       49.58      8.88 o
  -1   4  17       34.27       13.05     10.76 o
   0   4  17      322.93      341.95     25.30 o
   1   4  17       34.45       34.15      6.75 o
   2   4  17       38.43       43.41     10.07 o
   3   4  17        6.24       12.02     11.45 o
  -3   5  17        5.00        1.95      6.69 o
  -2   5  17        9.11        1.47      5.74 o
  -1   5  17       91.05       92.39     16.71 o
   0   5  17      447.36      540.23     31.60 o
   1   5  17       90.78      122.24     34.97 o
   2   5  17        9.05       23.59      8.14 o
   3   5  17        5.01       13.85     11.56 o
  -3   6  17       31.67       33.96      9.22 o
  -2   6  17       19.69       24.41      7.84 o
  -1   6  17       98.78       88.72     17.17 o
   0   6  17        9.44       29.19     12.25 o
   1   6  17       98.86       83.07     10.28 o
   2   6  17       19.79       27.07      8.47 o
   3   6  17       31.62       37.32     12.94 o
  -3   7  17        3.75       -3.48      7.19 o
  -2   7  17       13.73       18.35     10.59 o
  -1   7  17       63.54       59.53     15.57 o
   0   7  17       81.52       83.68     16.83 o
   1   7  17       63.53       54.15     15.00 o
   2   7  17       13.72        9.81      7.02 o
   3   7  17        3.74        7.18      8.25 o
  -3   8  17       38.01       26.20      9.59 o
  -2   8  17        5.63       12.69      7.58 o
  -1   8  17       88.27      100.51     18.55 o
   0   8  17       16.20       15.91     12.25 o
   1   8  17       87.99       91.35     17.63 o
   2   8  17        5.57       22.57     11.62 o
   3   8  17       37.95       30.91     15.11 o
  -3   9  17       22.42       12.71     13.51 o
  -2   9  17       44.36       52.81     10.99 o
  -1   9  17       25.76       39.84     14.31 o
   0   9  17      131.67      135.09     21.52 o
   1   9  17       25.88       46.82     15.34 o
   2   9  17       44.40       51.74     15.68 o
   3   9  17       22.36        5.84     13.85 o
  -2  10  17       22.46       46.25     16.49 o
  -1  10  17       75.39       55.29     15.91 o
   0  10  17       13.64       36.98     14.20 o
   1  10  17       75.46       57.24     16.26 o
   2  10  17       22.39        6.41     12.25 o
  -2  11  17       39.47       44.19     16.26 o
  -1  11  17       80.31       74.98     17.74 o
   0  11  17       80.34       94.90     19.12 o
   1  11  17       80.13       78.88     18.09 o
   2  11  17       39.50       31.94     15.57 o
  -2  12  17       13.04       13.97     14.31 o
  -1  12  17       56.80       60.33     17.86 o
   0  12  17        0.11      -12.13     11.33 o
   1  12  17       56.77       76.70     18.66 o
   2  12  17       12.99       13.85     14.20 o
  -1  13  17        7.82        6.98     11.91 o
   0  13  17        3.89       -9.50     11.10 o
   1  13  17        7.81       16.37     14.65 o
   0  14  17       44.00       85.40     19.80 o
   0   0  18       48.90       50.26     11.68 o
   1   0  18       87.45       88.37     23.58 o
   2   0  18        5.71       -3.77      5.23 o
   3   0  18        9.31       13.01     10.19 o
  -3   1  18       35.71       47.78     10.04 o
  -2   1  18       14.39       11.34      6.30 o
  -1   1  18      257.88      239.80     17.01 o
   0   1  18       41.12       39.50      7.95 o
   1   1  18      257.77      252.89     13.01 o
   2   1  18       14.49       22.58      7.47 o
   3   1  18       35.79       46.47      9.96 o
  -3   2  18        2.37        2.16     10.76 o
  -2   2  18      162.28      167.88     14.19 o
  -1   2  18       41.73       29.54     12.25 o
   0   2  18      324.91      317.66     15.79 o
   1   2  18       41.75       27.15      6.44 o
   2   2  18      162.26      145.96     19.58 o
   3   2  18        2.38        9.57     10.59 o
  -3   3  18       57.97       67.34     11.58 o
  -2   3  18       67.29       55.07      9.44 o
  -1   3  18      177.62      191.30     21.75 o
   0   3  18        1.74       20.03     11.56 o
   1   3  18      177.68      189.62     12.10 o
   2   3  18       67.42       71.44     15.57 o
   3   3  18       57.79       61.25     13.34 o
  -3   4  18       29.34       22.67     12.76 o
  -2   4  18       86.14       72.38     10.12 o
  -1   4  18      106.15      115.74     18.43 o
   0   4  18       29.61       49.68     13.51 o
   1   4  18      106.23      120.26     11.90 o
   2   4  18       86.18       79.79     15.57 o
   3   4  18       29.42       20.49     13.28 o
  -3   5  18        2.47       -1.37      9.73 o
  -2   5  18       39.54       30.07     10.82 o
  -1   5  18       18.86       30.91     12.48 o
   0   5  18      324.10      350.42     26.56 o
   1   5  18       18.99       23.20     10.47 o
   2   5  18       39.63       50.97      9.45 o
   3   5  18        2.46       -8.01      9.96 o
  -3   6  18       30.13       33.81     10.02 o
  -2   6  18       18.96       16.78      7.30 o
  -1   6  18      202.37      269.26     27.13 o
   0   6  18      180.80      205.72     23.12 o
   1   6  18      202.46      227.24     24.96 o
   2   6  18       18.95       13.50     12.02 o
   3   6  18       30.14       48.65     15.57 o
  -3   7  18       15.03       10.25      8.61 o
  -2   7  18      102.77       90.90     18.66 o
  -1   7  18      139.45      184.77     23.12 o
   0   7  18       27.55       35.15     13.74 o
   1   7  18      139.62      142.07     20.61 o
   2   7  18      102.56      122.88     30.80 o
   3   7  18       14.99       10.88     11.91 o
  -3   8  18       21.21       14.25      9.42 o
  -2   8  18       72.06       73.15     17.63 o
  -1   8  18       27.40       11.79     12.02 o
   0   8  18       74.29       51.40     14.88 o
   1   8  18       27.51       28.39     14.31 o
   2   8  18       71.92       47.51     14.88 o
   3   8  18       21.17       43.48     11.16 o
  -2   9  18       25.03       17.17     13.28 o
  -1   9  18       60.99       48.65     15.23 o
   0   9  18       33.40       39.38     14.42 o
   1   9  18       60.88       46.59     15.11 o
   2   9  18       24.97       11.91     12.82 o
  -2  10  18       55.58       48.42     16.26 o
  -1  10  18       53.95       66.63     17.17 o
   0  10  18        2.69       17.06     12.59 o
   1  10  18       53.97       76.13     18.55 o
   2  10  18       55.57       54.61     16.37 o
  -2  11  18       31.98       28.39     15.68 o
  -1  11  18        9.65        1.26     12.82 o
   0  11  18       22.63       10.99     12.82 o
   1  11  18        9.65       19.46     13.62 o
   2  11  18       31.94       36.52     16.26 o
  -1  12  18        3.08       -3.78     11.56 o
   0  12  18        5.54       28.39     14.77 o
   1  12  18        3.05        9.96     13.74 o
  -1  13  18        5.74       -0.11     12.94 o
   0  13  18       83.11      110.82     21.29 o
   1  13  18        5.80       36.52     16.49 o
   1   0  19       11.48        9.07     10.47 o
   2   0  19        6.24       11.52      6.56 o
   3   0  19        1.35        0.94      7.78 o
  -3   1  19        7.54        2.79      7.15 o
  -2   1  19        2.26       -2.64      5.62 o
  -1   1  19       18.68        9.73      7.60 o
   0   1  19       73.86       67.95      9.69 o
   1   1  19       18.74       12.13     14.20 o
   2   1  19        2.26        4.83     10.30 o
   3   1  19        7.57       17.83      8.55 o
  -3   2  19        2.41       -4.66      6.88 o
  -2   2  19       78.74       87.27     11.36 o
  -1   2  19        3.11        0.60      6.94 o
   0   2  19       62.89       91.13     16.03 o
   1   2  19        3.16       -0.57      6.39 o
   2   2  19       78.89      119.17     18.20 o
   3   2  19        2.38        1.51      7.54 o
  -3   3  19       10.44       14.15      8.46 o
  -2   3  19       18.88       13.12      7.26 o
  -1   3  19      132.54      155.69     20.38 o
   0   3  19      122.36      145.05     19.35 o
   1   3  19      132.52      104.27     11.65 o
   2   3  19       18.81        4.24     10.53 o
   3   3  19       10.48       12.52      8.41 o
  -3   4  19       60.36       60.07     11.25 o
  -2   4  19       45.33       47.28     14.88 o
  -1   4  19       75.25       63.54     15.68 o
   0   4  19       71.98       84.26     16.14 o
   1   4  19       75.28       73.49     10.44 o
   2   4  19       45.16       70.63     16.26 o
   3   4  19       60.45       71.09     17.86 o
  -3   5  19       17.76       19.39     10.76 o
  -2   5  19        3.16        2.52     10.88 o
  -1   5  19       45.62       70.52     16.14 o
   0   5  19      120.20      108.87     18.09 o
   1   5  19       45.60       70.52     15.34 o
   2   5  19        3.14        2.63     19.86 o
   3   5  19       17.78       14.77     12.82 o
  -3   6  19        1.78       -4.70      7.84 o
  -2   6  19        3.72        4.46     11.33 o
  -1   6  19      124.49      163.36     22.55 o
   0   6  19       28.00       26.56     12.94 o
   1   6  19      124.27      175.38     22.55 o
   2   6  19        3.67       11.73      7.73 o
   3   6  19        1.79        1.03     11.79 o
  -2   7  19        8.62       14.88     12.82 o
  -1   7  19      162.03      153.63     22.55 o
   0   7  19        1.09      -12.82     10.19 o
   1   7  19      162.17      212.25     24.96 o
   2   7  19        8.59        5.00      8.05 o
  -2   8  19       27.08       28.51     15.11 o
  -1   8  19       71.40      125.36     20.95 o
   0   8  19       84.07       76.13     17.52 o
   1   8  19       71.34       85.17     18.09 o
   2   8  19       27.06       32.97     14.31 o
  -2   9  19        5.07       18.55     13.74 o
  -1   9  19       79.57       57.35     16.71 o
   0   9  19        0.00       -9.39     11.45 o
   1   9  19       79.42       91.13     19.12 o
   2   9  19        5.07       10.99     13.05 o
  -2  10  19        2.05       -2.98     12.36 o
  -1  10  19        7.67      -15.11     10.07 o
   0  10  19       14.82        3.43     12.25 o
   1  10  19        7.65        8.47     13.05 o
   2  10  19        2.08       26.90     15.34 o
  -1  11  19        8.37       32.05     15.11 o
   0  11  19        3.02       -5.50     12.02 o
   1  11  19        8.38        3.66     13.97 o
  -1  12  19       15.72       29.88     15.57 o
   0  12  19       72.88       86.43     20.72 o
   1  12  19       15.68       18.89     14.54 o
   1   0  20       46.04       44.65     13.62 o
   2   0  20       13.21       10.99     11.56 o
   3   0  20       20.51        4.84      7.96 o
  -3   1  20       18.56       20.85     22.04 o
  -2   1  20       20.69       12.59     12.13 o
  -1   1  20        3.60        1.03     10.42 o
   0   1  20       35.69       46.59     13.85 o
   1   1  20        3.56       12.02     10.07 o
   2   1  20       20.61       16.06      9.16 o
   3   1  20       18.53       40.32     10.52 o
  -3   2  20        3.75       -2.76     10.70 o
  -2   2  20       12.87        6.07     12.02 o
  -1   2  20        9.62        9.96     11.79 o
   0   2  20        9.30        5.50     10.76 o
   1   2  20        9.58        3.43      9.85 o
   2   2  20       12.84        7.55      7.04 o
   3   2  20        3.71        2.34      7.81 o
  -3   3  20       43.84       59.83     11.77 o
  -2   3  20       33.80       18.66     12.48 o
  -1   3  20       74.51       83.34     16.94 o
   0   3  20      150.86      168.40     21.29 o
   1   3  20       74.38       81.89     18.09 o
   2   3  20       33.85       42.24     13.39 o
   3   3  20       43.79       46.40     10.99 o
  -3   4  20       16.36        2.09      7.87 o
  -2   4  20       42.02       15.34     12.71 o
  -1   4  20       27.62       40.30     14.54 o
   0   4  20       16.35       28.28     12.82 o
   1   4  20       27.68       23.93     12.71 o
   2   4  20       42.11       29.88     12.59 o
   3   4  20       16.24        6.64     12.94 o
  -2   5  20       12.53       -4.81     10.99 o
  -1   5  20      142.63      132.45     21.06 o
   0   5  20       32.58       15.23     12.82 o
   1   5  20      142.48      159.01     21.18 o
   2   5  20       12.55        3.78     11.45 o
  -2   6  20       24.09       31.25     14.54 o
  -1   6  20        0.36        4.24     11.68 o
   0   6  20        0.54       -9.62     11.10 o
   1   6  20        0.35        9.27     11.45 o
   2   6  20       24.06       39.10     10.16 o
  -2   7  20       42.06       30.68     14.88 o
  -1   7  20       45.93       27.36     14.54 o
   0   7  20       26.10       23.93     14.08 o
   1   7  20       46.05       47.97     15.11 o
   2   7  20       42.23       61.93     16.71 o
  -2   8  20       59.61      100.97     20.61 o
  -1   8  20        5.81       14.77     12.48 o
   0   8  20       22.76       12.13     13.17 o
   1   8  20        5.80        3.09     11.79 o
   2   8  20       59.64       37.21     15.57 o
  -2   9  20       15.66       23.24     15.34 o
  -1   9  20       57.98       54.03     17.17 o
   0   9  20        0.87      -10.99     11.91 o
   1   9  20       58.02       51.63     17.17 o
   2   9  20       15.57       44.19     15.91 o
  -1  10  20       90.06       86.09     20.03 o
   0  10  20       35.84       25.07     14.42 o
   1  10  20       89.96      115.40     22.44 o
  -1  11  20       32.84       35.72     16.26 o
   0  11  20        7.59       -0.46     12.94 o
   1  11  20       32.78       49.00     18.09 o
   1   0  21        0.73      -13.51      9.85 o
   2   0  21       11.01       13.51     12.48 o
   3   0  21        0.43       -5.40      7.81 o
  -2   1  21       15.00       23.24     13.17 o
  -1   1  21       35.78       41.10     14.31 o
   0   1  21       63.42       61.13     14.54 o
   1   1  21       35.77       30.11     12.94 o
   2   1  21       14.97       -2.52     11.33 o
  -2   2  21       11.75       16.03     12.94 o
  -1   2  21       56.72       84.37     17.06 o
   0   2  21      156.98      131.08     19.46 o
   1   2  21       56.77       40.30     12.94 o
   2   2  21       11.71       -6.64     10.53 o
  -2   3  21        4.74       -2.86     10.88 o
  -1   3  21      186.83      197.25     23.81 o
   0   3  21       23.58       17.52     12.13 o
   2   3  21        4.81        9.85     11.79 o
  -2   4  21       74.58       93.99     19.46 o
  -1   4  21       35.21       44.76     14.77 o
   0   4  21        7.81        7.78     12.13 o
   1   4  21       35.27       36.75     14.20 o
   2   4  21       74.75       70.29     17.52 o
  -2   5  21       99.24      118.26     21.29 o
  -1   5  21        5.38       -3.55     11.56 o
   0   5  21        3.04       -6.30     11.68 o
   1   5  21        5.38       10.88     11.91 o
   2   5  21       99.08      131.08     20.72 o
  -2   6  21       86.52       96.62     20.26 o
  -1   6  21        6.20        3.66     12.13 o
   0   6  21        1.64       13.51     13.62 o
   1   6  21        6.21       12.13     12.94 o
  -2   7  21        9.42        0.11     12.59 o
  -1   7  21       20.33       40.30     15.23 o
   0   7  21       19.61      -14.88     10.65 o
   1   7  21       20.16       15.68     13.51 o
   2   7  21        9.40       20.49     13.85 o
  -2   8  21       35.50       50.94     17.86 o
  -1   8  21       11.33       17.40     14.42 o
   0   8  21       34.07       72.92     18.43 o
   1   8  21       11.26       53.00     16.60 o
   2   8  21       35.46       59.87     17.52 o
  -1   9  21       21.26       10.99     13.85 o
   0   9  21        2.99       11.56     13.17 o
   1   9  21       21.21       31.37     15.80 o
  -1  10  21       13.71       30.80     16.49 o
   0  10  21       63.38       81.28     19.69 o
   1  10  21       13.73       42.59     17.17 o
   1   0  22       24.04       12.48     12.82 o
   2   0  22       37.11       70.86     17.06 o
  -2   1  22        9.34        1.37     11.79 o
  -1   1  22        4.93      -14.42     10.53 o
   1   1  22        4.92       15.23     12.02 o
   2   1  22        9.35      -15.11     10.07 o
  -2   2  22       22.01       18.55     13.85 o
  -1   2  22        9.64        9.16     12.48 o
   0   2  22        0.38        1.49     11.33 o
   2   2  22       22.03       29.19     14.42 o
  -2   3  22       78.19       80.02     19.00 o
  -1   3  22        1.67      -15.11     10.07 o
   0   3  22        1.16        8.59     11.91 o
   2   3  22       78.19       75.90     17.63 o
  -2   4  22      123.15       98.80     20.72 o
  -1   4  22       59.89       75.44     18.20 o
   0   4  22       33.62       44.99     15.80 o
   2   4  22      123.13      132.00     20.84 o
  -2   5  22       13.50      -10.42     12.13 o
  -1   5  22       35.69       38.35     15.91 o
   0   5  22       16.34       16.60     14.08 o
   1   5  22       35.77       39.15     15.45 o
  -2   6  22       39.69       18.66     15.45 o
  -1   6  22        7.43       20.84     14.42 o
   0   6  22       34.32       63.65     16.60 o
   1   6  22        7.41       23.70     15.23 o
  -1   7  22        6.28      -12.36     12.59 o
   0   7  22        0.19        8.24     13.28 o
   1   7  22        6.26        3.43     13.62 o
  -1   8  22       15.67       22.09     14.88 o
   0   8  22        7.65        4.58     13.74 o
   1   8  22       15.65       40.18     16.71 o
   0   9  22       21.61       43.16     17.06 o
   1   9  22        6.37       -2.18     13.85 o
   1   0  23       29.19       23.01     13.74 o
   2   0  23        7.62        5.95     12.71 o
  -2   1  23       15.99       -0.57     12.94 o
  -1   1  23        7.64       -6.30     12.02 o
   2   1  23       16.02       30.68     15.34 o
  -2   2  23       28.58       20.26     14.08 o
  -1   2  23       24.61        1.83     12.13 o
   2   2  23       28.60       21.87     14.31 o
  -2   3  23       13.38       19.92     15.00 o
  -1   3  23      168.27      191.41     24.50 o
   0   3  23        7.88       -2.18     12.59 o
   2   3  23       13.32       23.12     15.11 o
  -2   4  23       24.25       23.35     15.11 o
  -1   4  23        1.33       -3.43     12.36 o
   0   4  23        1.20       -2.29     13.28 o
  -1   5  23       25.26       10.76     14.54 o
   0   5  23        9.72       -8.59     13.17 o
  -1   6  23        7.59       14.08     15.23 o
   0   6  23        0.16       15.80     14.65 o
   1   6  23        7.62       22.78     14.88 o
  -1   7  23        9.31       15.34     15.45 o
   0   7  23       36.98       73.27     19.69 o
   1   7  23        9.32       25.99     15.34 o
   0   8  23       12.31       11.79     15.57 o
  -1   1  24       16.05       11.91     13.85 o
  -1   2  24       38.85       28.73     15.23 o
  -1   3  24       18.83       27.82     15.23 o
  -1   4  24       36.62       49.34     17.52 o
   0   4  24       40.46       56.78     17.63 o
  -1   5  24       19.52       25.30     15.57 o
   0   5  24        1.84       -9.85     12.94 o
   0   6  24        6.99        4.69     13.85 o
 
